# Supplementary material for: Azapeptide-Based SARS-CoV-2 Main Protease Inhibitors: Design, Synthesis, Enzyme Inhibition, Structural Determination, and Antiviral Activity
Source: J Med Chem. 2025 Sep 11;68(18):19339–76. doi: 10.1021/acs.jmedchem.5c01520 (PMC12481482; doi:10.1021/acs.jmedchem.5c01520)
Supplement: Supplementary file 2 [file jm5c01520_si_002.csv]

	Chemical structures and Mpro inhibition by compound	SARS-CoV-2 Mpro
compound	smiles	IC50 (µM)	kinact/Ki(M-1s-1)
5a	O=C(N[C@@H](CC(C)C)C(NN(C(CO)=O)CC1=CC=CNC1=O)=O)COC2=CC=C(Cl)C=C2Cl	11%
5b	O=C(N[C@@H](CC(C)C)C(NN(C(CC#N)=O)CC1=CC=CNC1=O)=O)COC2=CC=C(Cl)C=C2Cl	n.i.
5c	O=C(N[C@@H](CC(C)C)C(NN(CC1=CC=CNC1=O)C(C(C)=O)=O)=O)COC2=CC=C(Cl)C=C2Cl	11.1 ± 1.9	n.d.
5d	O=C(N[C@@H](CC(C)C)C(NN(CC1=CC=CNC1=O)C(C(C2=CC=CC=C2)=O)=O)=O)COC3=CC=C(Cl)C=C3Cl	15%
5e	O=C(N[C@@H](CC(C)C)C(NN(C(C(Cl)Cl)=O)CC1=CC=CNC1=O)=O)COC2=CC=C(Cl)C=C2Cl	0.168 ± 0.064	1.33 × 104 ± 0.08
5f	O=C(N[C@@H](CC(C)C)C(NN(C(C(Cl)F)=O)CC1=CC=CNC1=O)=O)COC2=CC=C(Cl)C=C2Cl	0.508 ± 0.205	3.92 × 103 ± 0.27
5g	O=C(N[C@@H](CC(C)C)C(NN(C(C#CC)=O)CC1=CC=CNC1=O)=O)COC2=CC=C(Cl)C=C2Cl	2.25 ± 0.53	6.00 × 102 ± 0.43
5h	O=C(OC)/C=C/C(N(CC1=CC=CNC1=O)NC([C@H](CC(C)C)NC(COC2=CC=C(Cl)C=C2Cl)=O)=O)=O	0.157 ± 0.005	2.70 × 104 ± 0.14
6a	O=C(N[C@@H](CC(C)C)C(NN(C(C=C)=O)CC1=CC=CNC1=O)=O)COC2=CC=C(Cl)C=C2Cl	0.320 ± 0.126	5.20 × 103 ± 0.34
6b	O=C(N[C@@H](CC(C)C)C(NN(C(C(C)=C)=O)CC1=CC=CNC1=O)=O)COC2=CC=C(Cl)C=C2Cl	n.i.
6c	O=C(N[C@@H](CC(C)C)C(NN(C(CCl)=O)CC1=CC=CNC1=O)=O)COC2=CC=C(Cl)C=C2Cl	0.0755 ± 0.0153	5.48 × 104 ± 0.28
6d	O=C(N[C@@H](CC(C)C)C(NN(C(C(Cl)C)=O)CC1=CC=CNC1=O)=O)COC2=CC=C(Cl)C=C2Cl	1.08 ± 0.19	7.10 × 104 ± 1.47
6e	O=C(N[C@@H](CC(C)C)C(NN(C(C(F)(Cl)F)=O)CC1=CC=CNC1=O)=O)COC2=CC=C(Cl)C=C2Cl	28%
7a	O=C(N[C@@H](CC(C)C)C(NN(C(C(F)F)=O)CC1=CC=CNC1=O)=O)COC2=CC=C(Cl)C=C2Cl	n.i.
8a	O=C(N[C@@H](CC(C)C)C(NN(CC1=CC=CC=C1)C(CCl)=O)=O)COC2=CC=C(Cl)C=C2Cl	0.237 ± 0.087	8.75 × 103 ± 0.72
8b	O=C(N[C@@H](CC(C)C)C(NN(C(CCl)=O)CC1=CC=CC(F)=C1)=O)COC2=CC=C(Cl)C=C2Cl	0.411 ± 0.028	8.86 × 103 ± 0.25
8c	O=C(N[C@@H](CC(C)C)C(NN(C(CCl)=O)CC1=CC=CC(Cl)=C1)=O)COC2=CC=C(Cl)C=C2Cl	0.159 ± 0.046	1.79 × 104 ± 0.14
8d	O=C(N[C@@H](CC(C)C)C(NN(CC1=CC=CC(Cl)=C1OC)C(CCl)=O)=O)COC2=CC=C(Cl)C=C2Cl	1.02 ± 0.11	4.10 × 103 ± 0.28
8e	O=C(N[C@@H](CC(C)C)C(NN(C(CCl)=O)CC1=CC=CC=C1OC(F)(F)F)=O)COC2=CC=C(Cl)C=C2Cl	0.933 ± 0.199	4.22 × 103 ± 0.23
8f	O=C(N[C@@H](CC(C)C)C(NN(C(CCl)=O)CC1=CC=CN=C1)=O)COC2=CC=C(Cl)C=C2Cl	0.325 ± 0.090	1.12 × 104 ± 0.31
8g	O=C(N[C@@H](CC(C)C)C(NN(C(CCl)=O)CC1=CC=NC=C1)=O)COC2=CC=C(Cl)C=C2Cl	0.266 ± 0.078	8.77 × 103 ± 3.00
8h	O=C(N[C@@H](CC(C)C)C(NN(C(CCl)=O)CC1=CN(C)N=N1)=O)COC2=CC=C(Cl)C=C2Cl	0.332 ± 0.054	1.05 × 104 ± 0.08
8i	O=C(N[C@@H](CC(C)C)C(NN(C(CCl)=O)CC1=CC2=C(NC1=O)C=CC=C2)=O)COC3=CC=C(Cl)C=C3Cl	0.0740 ± 0.0114	1.23 × 105 ± 0.11
8j	O=C(N[C@@H](CC(C)C)C(NN(CC1=CC(Cl)=CNC1=O)C(CCl)=O)=O)COC2=CC=C(Cl)C=C2Cl	0.0490 ± 0.0046	1.24 × 105 ± 0.11
8k	O=C(N[C@@H](CC(C)C)C(NN(C(CCl)=O)CC1=CNC(NC1=O)=O)=O)COC2=CC=C(Cl)C=C2Cl	0.0643 ± 0.0095	8.39 × 104 ± 0.62
14a	O=C(N[C@@H](CC(C)(F)C)C(NN(C(CCl)=O)CC1=CC=CNC1=O)=O)COC2=CC=C(Cl)C=C2Cl	0.0753 ± 0.0160	4.38 × 104 ± 0.29
14b	O=C(N[C@@H](CC(C)(C)C)C(NN(C(CCl)=O)CC1=CC=CNC1=O)=O)COC2=CC=C(Cl)C=C2Cl	0.0494 ± 0.0138	7.60 × 104 ± 0.87
14c	O=C(N[C@@H](CC1CC1)C(NN(C(CCl)=O)CC2=CC=CNC2=O)=O)COC3=CC=C(Cl)C=C3Cl	0.0697 ± 0.0940	4.17 × 104 ± 0.51
14d	O=C(N[C@@H](CC1=CC=CC=C1)C(NN(C(CCl)=O)CC2=CC=CNC2=O)=O)COC3=CC=C(Cl)C=C3Cl	0.0482 ± 0.0092	1.78 × 104 ± 0.46
14e	O=C(N[C@@H](CC1=CC=CC=C1F)C(NN(C(CCl)=O)CC2=CC=CNC2=O)=O)COC3=CC=C(Cl)C=C3Cl	0.0371 ± 0.0086	7.48 × 104 ± 0.55
14f	O=C(N[C@@H](CC1=CC=CC(F)=C1)C(NN(C(CCl)=O)CC2=CC=CNC2=O)=O)COC3=CC=C(Cl)C=C3Cl	0.0345 ± 0.0059	n.d.
14g	O=C(N[C@@H](CC1=CC=C(F)C=C1)C(NN(C(CCl)=O)CC2=CC=CNC2=O)=O)COC3=CC=C(Cl)C=C3Cl	0.0878 ± 0.0067	4.53 × 104 ± 0.58
14h	O=C(N[C@@H](CC1=CC(F)=CC(F)=C1)C(NN(C(CCl)=O)CC2=CC=CNC2=O)=O)COC3=CC=C(Cl)C=C3Cl	0.0252 ± 0.0033	n.d.
14i	O=C(N[C@@H](CC1=CC=CC(Cl)=C1)C(NN(C(CCl)=O)CC2=CC=CNC2=O)=O)COC3=CC=C(Cl)C=C3Cl	0.0249 ± 0.0038	n.d.
14j	O=C(N[C@@H](CC1CCCCC1)C(NN(C(CCl)=O)CC2=CC=CNC2=O)=O)COC3=CC=C(Cl)C=C3Cl	0.0305 ± 0.0062	n.d.
14k	O=C(N[C@@H](CC1CCCCC1)C(NN(C(CCl)=O)CC2=CC=CNC2=O)=O)COC3=CC=C(Cl)C=C3Cl	0.0702 ± 0.0047	9.02 × 104 ± 0.78
14l	O=C([C@H]1N(C(COC2=CC=C(Cl)C=C2Cl)=O)CCC1)NN(C(CCl)=O)CC3=CC=CNC3=O	1.32 ± 0.11	2.34 × 103 ± 0.09
14m	O=C([C@@H]1[C@@]2([H])C(C)(C)[C@@]2([H])CN1C(COC3=CC=C(Cl)C=C3Cl)=O)NN(C(CCl)=O)CC4=CC=CNC4=O	0.0217 ± 0.0083	8.60 × 104 ± 1.41
14n	O=C([C@H]1N(C(COC2=CC=C(Cl)C=C2Cl)=O)C3=C(C=CC=C3)C1)NN(C(CCl)=O)CC4=CC=CNC4=O	0.639 ± 0.028	5.54 × 103 ± 0.34
14o	O=C([C@H]1N(C(COC2=CC=C(Cl)C=C2Cl)=O)[C@@]3([H])CCCC[C@@]3([H])C1)NN(C(CCl)=O)CC4=CC=CNC4=O	1.15 ± 0.07	2.86 × 103 ± 0.05
14p	O=C([C@H]1N(C(COC2=CC=C(Cl)C=C2Cl)=O)CCCC1)NN(C(CCl)=O)CC3=CC=CNC3=O	0.193 ± 0.084	1.05 × 104 ± 0.04
14q	O=C([C@H]1N(C(COC2=CC=C(Cl)C=C2Cl)=O)CC3=C(C=CC=C3)C1)NN(C(CCl)=O)CC4=CC=CNC4=O	0.0313 ± 4.86	2.86 × 103 ± 0.05
14r	O=C([C@H]1N(C(COC2=CC=C(Cl)C=C2Cl)=O)C[C@@]3([H])[C@]1([H])CCC3)NN(C(CCl)=O)CC4=CC=CNC4=O	0.0133 ± 0.0033	n.d.
14s	O=C([C@H]1N(C(COC2=CC=C(Cl)C=C2Cl)=O)C[C@@]3([H])[C@]1([H])CCC3)NN(CC4=CC(Cl)=CNC4=O)C(C(Cl)Cl)=O	0.0306 ± 0.0080	1.54 × 105 ± 0.12
20a	O=C(C(N1)=CC2=C1C=CC=C2OC)N[C@@H](CC(C)C)C(NN(C(C(Cl)Cl)=O)CC3=CC=CNC3=O)=O	0.0278 ± 0.0066	n.d.
20b	O=C(C(N1)=CC2=C1C=CC=C2OC)N[C@@H](CC(C)C)C(NN(CC3=CC(Cl)=CNC3=O)C(C(Cl)Cl)=O)=O	0.0347 ± 0.0028	n.d.
20c	O=C(C(N1)=CC2=C1C=CC=C2OC)N[C@@H](CC(C)C)C(NN(CC3=CC(F)=CNC3=O)C(C(Cl)Cl)=O)=O	0.0296 ± 0.0039	n.d.
20d	O=C(C(N1)=CC2=C1C=CC=C2OC)N[C@@H](CC(C)C)C(NN(CC3=CC(C)=CNC3=O)C(C(Cl)Cl)=O)=O	0.0371 ± 0.0037	n.d.
20e	O=C(C(N1)=CC2=C1C=CC=C2OC)N[C@@H](CC(C)C)C(NN(C(C(Cl)Cl)=O)CC3=CC(C(F)(F)F)=CNC3=O)=O	0.0316 ± 0.0033	n.d.
20f	O=C(C(N1)=CC2=C1C=C(F)C=C2F)N[C@@H](CC(C)C)C(NN(C(C(Cl)Cl)=O)CC3=CC=CNC3=O)=O	0.0588 ± 0.0083	n.d.
20g	O=C(C(N1)=CC2=C1C=C(Cl)C=C2Cl)N[C@@H](CC(C)C)C(NN(C(C(Cl)Cl)=O)CC3=CC=CNC3=O)=O	0.0304 ± 0.0053	n.d.
20h	O=C(C(N1)=CC2=C1C=CC=C2OC)N[C@@H](CC3CCCCC3)C(NN(C(C(Cl)Cl)=O)CC4=CC=CNC4=O)=O	0.0313± 0.0048	n.d.
20i	O=C(OCC1=CC=CC=C1)N[C@@H](CC2=CC=CC=C2)C(NN(C(C(Cl)Cl)=O)CC3=CC=CNC3=O)=O	0.0583 ± 0.0031	n.d.
	Antiviral activity and cytotoxicity of selected Mpro inhibitors
	Cmpd.	EC50 (µM)[a]		CC50 (µM)
		SARS-CoV-2WK521	SARS-CoV-2BQ.1.1	VeroE6	HeLahACE2-TMPRSS2
	nirmatrelvir	1.4 ± 0.2	0.10 ± 0.03	>100		>100
	6c	32 ± 1.4	1.1 ± 0.5	38 ± 1		43 ± 2
	8j	9.9 ± 0.2	1.8 ± 1.0	37 ± 1		29 ± 2
	14r	3.2 ± 0.4	0.78 ± 0.09	33 ± 2		43 ± 3
	14s	8.6 ± 0.7	0.90 ± 0.07	>100		46 ± 3
	20a	3.9 ± 0.2	0.46 ± 0.11	>100		>100
	20f	4.0 ± 0.2	0.38 ± 0.09	>100		>100
	20h	2.9 ± 0.4	0.67 ± 0.16	>100		>100
	20g	12 ± 3	0.80 ± 0.21	42 ± 1		45 ± 2
	Inhibitor kinetics by isothermal titration calorimetry assay
		GC376	ensitrelvir	20a
	KD [nM]	337	63.5	43.1
	?H [kcal/mol]	-4.83 ± 0.338	-14.5 ± 0.387	-25.4 ± 0.473
	?G [kcal/mol]	-8.83	-9.82	-10.1
	-T?S [kcal/mol]	-4.01	4.72	15.3
	N [sites]	0.857 ± 3.8*e-2	0.520 ± 9.3*e-3	0.680 ± 6.9*e-3
	IC50 values of nirmatrelvir and 20a at different SARS-CoV-2Mpro mutants
	Mpro variant	nirmatrelvir		20a
		IC50 (nM)	IC50 Fold Increase	IC50 (nM)	IC50 Fold Increase
	Wild-type	10.8 ± 0.2	1.0	27.8 ± 6.6	1.0
	S144A	45.8 ± 4.4	4.0	59.0 ± 6.6	2.0
	S144F	197 ± 9	18.0	367 ± 16	13.0
	S144G	215 ± 21	20	364 ± 24	13.0
	S144Y	198 ± 45	18.0	631 ± 32	23.0
	M165T	162 ± 3	15.0	141 ± 2	5.0
	H172F	156 ± 9	14.0	187 ± 4	7.0
	H172Q	174 ± 12	16.0	235 ± 20	9.0
	Q192S	258 ± 3	24	301 ± 10	11.0
	L50F/E166A/L167F	514 ± 34	48.0	291 ± 5	11.0
	G143S	138 ± 4	13.0	147 ± 2	5.0
	E166V	2470 ± 21	229.0	274 ± 21	10.0
	E166N	6690 ± 98	619.0	536 ± 14	19.0
	H172Y	275 ± 17	25.0	333 ± 1	12.0
	Q189E	214 ± 22	20.0	417 ± 63	15.0
	?P168	45.3 ± 1	4.0	46.4 ± 1	2.0
	A173V	80. 5 ± 3.4	8.0	46.1 ± 4	2.0
	Antiviral activity and cytotoxicity of selected Mpro inhibitors against rgSARS-CoV-2WT and rgSARS-CoV-2E166V
	Cmpd.	EC50 (µM)[b]		CC50 (µM)
		rgSARS-CoV-2WT	rgSARS-CoV-2E166V
	nirmatrelvir	0.030 ± 0.001	1.64 ± 0.78	>100
	6c	0.36 ± 0.02	0.72 ± 0.53	48 ± 2
	8j	0.61 ± 0.47	0.797 ± 0.010	40 ± 3
	14r	0.033 ± 0.06	0.296 ± 0.030	40 ± 3
	14s	0.29 ± 0.03	8.18 ± 1.94	46 ± 2
	20a	0.002 ± 0.002	0.0005 ± 0.0002	>100
	20f	0.0041 ± 0.0003	0.0056 ± 0.0011	56 ± 2
	20h	0.0031 ± 0.0001	0.0003 ± 0.0001	53 ± 2
	20g	0.01 ± 0.01	0.0005 ± 0.0001	50 ± 1
	SARS-CoV-2 Mpro and MERS-CoV Mpro [a] inhibitory activity of selected compounds.
	Compd.	SARS-CoV-2 Mpro	MERS-CoV Mpro	Human CatL
		IC50 (µM)[b]	IC50 (µM)[b]	Inhibition (%) at 10 µM
	14s	0.00640	0.272 ± 0.090	2
	20a	0.00710	0.0429 ± 0.0058	5
	20f	0.00182	0.0577 ± 0.0081	1
	20g	0.0142	0.118 ± 0.003	4
	20h	0.00931	0.0498 ± 0.0049	4
	20i	0.00593	n.t.[c]	n.t.[c]
	nirmatrelvir	0.0122	0.0881 ± 0.0074	n.t.[c]
