# Supplementary material for: Azapeptide-Based SARS-CoV-2 Main Protease Inhibitors: Design, Synthesis, Enzyme Inhibition, Structural Determination, and Antiviral Activity
Source: J Med Chem. 2025 Sep 11;68(18):19339–76. doi: 10.1021/acs.jmedchem.5c01520 (PMC12481482; doi:10.1021/acs.jmedchem.5c01520)
Supplement: Supplementary file 3 [file jm5c01520_si_003.pdb]

REMARK   3
REMARK   3 REFINEMENT.
REMARK   3   PROGRAM     : PHENIX (1.21_5207: ???)
REMARK   3   AUTHORS     : Adams,Afonine,Bunkoczi,Burnley,Chen,Dar,Davis,
REMARK   3               : Draizen,Echols,Gildea,Gros,Grosse-Kunstleve,Headd,
REMARK   3               : Hintze,Hung,Ioerger,Liebschner,McCoy,McKee,Moriarty,
REMARK   3               : Oeffner,Poon,Read,Richardson,Richardson,Sacchettini,
REMARK   3               : Sauter,Sobolev,Storoni,Terwilliger,Williams,Zwart
REMARK   3
REMARK   3  X-RAY DATA.
REMARK   3  
REMARK   3  REFINEMENT TARGET : ML
REMARK   3  
REMARK   3  DATA USED IN REFINEMENT.
REMARK   3   RESOLUTION RANGE HIGH (ANGSTROMS) : 1.60    
REMARK   3   RESOLUTION RANGE LOW  (ANGSTROMS) : 27.03   
REMARK   3   MIN(FOBS/SIGMA_FOBS)              : 1.35  
REMARK   3   COMPLETENESS FOR RANGE        (%) : 98.16 
REMARK   3   NUMBER OF REFLECTIONS             : 48443     
REMARK   3   NUMBER OF REFLECTIONS (NON-ANOMALOUS) : 48443     
REMARK   3  
REMARK   3  FIT TO DATA USED IN REFINEMENT.
REMARK   3   R VALUE     (WORKING + TEST SET) : 0.1674
REMARK   3   R VALUE            (WORKING SET) : 0.1656
REMARK   3   FREE R VALUE                     : 0.2030
REMARK   3   FREE R VALUE TEST SET SIZE   (%) : 4.86  
REMARK   3   FREE R VALUE TEST SET COUNT      : 2355      
REMARK   3  
REMARK   3  FIT TO DATA USED IN REFINEMENT (IN BINS).
REMARK   3   BIN  RESOLUTION RANGE  COMPL.    NWORK NFREE   RWORK  RFREE  CCWORK CCFREE
REMARK   3     1   27.03 -    4.12    1.00     2825   135  0.1348 0.1471   0.954  0.942
REMARK   3     2    4.12 -    3.27    1.00     2775   141  0.1500 0.1969   0.944  0.909
REMARK   3     3    3.27 -    2.86    1.00     2777   138  0.1817 0.2078   0.919  0.856
REMARK   3     4    2.86 -    2.60    1.00     2747   140  0.1783 0.1980   0.927  0.891
REMARK   3     5    2.60 -    2.41    1.00     2792   151  0.1706 0.2164   0.936  0.882
REMARK   3     6    2.41 -    2.27    1.00     2742   125  0.1587 0.1839   0.939  0.919
REMARK   3     7    2.27 -    2.15    1.00     2753   160  0.1492 0.2367   0.939  0.851
REMARK   3     8    2.15 -    2.06    1.00     2715   159  0.1510 0.1889   0.936  0.904
REMARK   3     9    2.06 -    1.98    1.00     2792   127  0.1732 0.2231   0.929  0.864
REMARK   3    10    1.98 -    1.91    1.00     2750   151  0.1706 0.2135   0.928  0.864
REMARK   3    11    1.91 -    1.85    1.00     2725   124  0.1745 0.1980   0.917  0.895
REMARK   3    12    1.85 -    1.80    1.00     2760   148  0.1844 0.2592   0.900  0.818
REMARK   3    13    1.80 -    1.75    1.00     2748   136  0.2114 0.2823   0.856  0.724
REMARK   3    14    1.75 -    1.71    1.00     2763   158  0.2093 0.2705   0.840  0.750
REMARK   3    15    1.71 -    1.67    1.00     2758   131  0.2176 0.2443   0.793  0.785
REMARK   3    16    1.67 -    1.64    0.96     2613   128  0.2497 0.2902   0.739  0.668
REMARK   3    17    1.64 -    1.60    0.74     2053   103  0.3130 0.3557   0.597  0.478
REMARK   3  
REMARK   3  BULK SOLVENT MODELLING.
REMARK   3   METHOD USED        : FLAT BULK SOLVENT MODEL
REMARK   3   SOLVENT RADIUS     : 1.10    
REMARK   3   SHRINKAGE RADIUS   : 0.90    
REMARK   3   GRID STEP          : 0.60    
REMARK   3  
REMARK   3  ERROR ESTIMATES.
REMARK   3   COORDINATE ERROR (MAXIMUM-LIKELIHOOD BASED)     : 0.19    
REMARK   3   PHASE ERROR (DEGREES, MAXIMUM-LIKELIHOOD BASED) : 20.87   
REMARK   3  
REMARK   3  STRUCTURE FACTORS CALCULATION ALGORITHM : FFT
REMARK   3  
REMARK   3  B VALUES.
REMARK   3   FROM WILSON PLOT           (A**2) : 21.04   
REMARK   3   Individual atomic B
REMARK   3                  min    max   mean <Bi,j>   iso aniso
REMARK   3     Overall:   12.76  91.33  34.08   2.72   184  2355
REMARK   3     Protein:   12.76  91.33  33.76   2.73     0  2321
REMARK   3     Water:     17.03  59.60  39.12    N/A   184     0
REMARK   3     Other:     22.96  34.41  28.52    N/A     0    34
REMARK   3     Chain  A:  12.76  91.33  33.68    N/A     0  2355
REMARK   3     Chain  S:  17.03  59.60  39.12    N/A   184     0
REMARK   3     Histogram:
REMARK   3         Values      Number of atoms
REMARK   3      12.76 - 20.62       442
REMARK   3      20.62 - 28.48       661
REMARK   3      28.48 - 36.33       486
REMARK   3      36.33 - 44.19       358
REMARK   3      44.19 - 52.05       272
REMARK   3      52.05 - 59.90       184
REMARK   3      59.90 - 67.76        88
REMARK   3      67.76 - 75.62        27
REMARK   3      75.62 - 83.48        13
REMARK   3      83.48 - 91.33         8
REMARK   3  
REMARK   3  GEOMETRY RESTRAINTS LIBRARY: GEOSTD + MONOMER LIBRARY + CDL V1.2
REMARK   3  DEVIATIONS FROM IDEAL VALUES - RMSD, RMSZ FOR BONDS AND ANGLES.
REMARK   3    BOND      :  0.007   0.049   2414  Z= 0.385
REMARK   3    ANGLE     :  0.895   8.750   3287  Z= 0.521
REMARK   3    CHIRALITY :  0.057   0.256    366
REMARK   3    PLANARITY :  0.008   0.060    428
REMARK   3    DIHEDRAL  : 13.642  87.907    869
REMARK   3    MIN NONBONDED DISTANCE : 2.199
REMARK   3  
REMARK   3  MOLPROBITY STATISTICS.
REMARK   3    ALL-ATOM CLASHSCORE : 2.81
REMARK   3    RAMACHANDRAN PLOT:
REMARK   3      OUTLIERS :  0.00 %
REMARK   3      ALLOWED  :  1.71 %
REMARK   3      FAVORED  : 98.29 %
REMARK   3    ROTAMER:
REMARK   3      OUTLIERS :  1.16 %
REMARK   3      ALLOWED  :  4.25 %
REMARK   3      FAVORED  : 94.59 %
REMARK   3    CBETA DEVIATIONS :  0.00 %
REMARK   3    PEPTIDE PLANE:
REMARK   3      CIS-PROLINE     : 0.00 %
REMARK   3      CIS-GENERAL     : 0.00 %
REMARK   3      TWISTED PROLINE : 0.00 %
REMARK   3      TWISTED GENERAL : 0.00 %
REMARK   3  
REMARK   3  RAMA-Z (RAMACHANDRAN PLOT Z-SCORE):
REMARK   3  INTERPRETATION: BAD |RAMA-Z| > 3; SUSPICIOUS 2 < |RAMA-Z| < 3; GOOD |RAMA-Z| < 2.
REMARK   3  SCORES FOR WHOLE/HELIX/SHEET/LOOP ARE SCALED INDEPENDENTLY;
REMARK   3  THEREFORE, THE VALUES ARE NOT RELATED IN A SIMPLE MANNER.
REMARK   3    WHOLE: -0.55 (0.44), RESIDUES: 299
REMARK   3    HELIX: -0.36 (0.50), RESIDUES: 84
REMARK   3    SHEET:  0.14 (0.75), RESIDUES: 42
REMARK   3    LOOP : -0.41 (0.44), RESIDUES: 173
REMARK   3  
REMARK   3  MAX DEVIATION FROM PLANES:
REMARK   3     TYPE  MAXDEV  MEANDEV LINEINFILE
REMARK   3   TRP   0.020   0.003   TRP A 207 
REMARK   3   HIS   0.010   0.003   HIS A 172 
REMARK   3   PHE   0.020   0.005   PHE A 112 
REMARK   3   TYR   0.017   0.003   TYR A  54 
REMARK   3   ARG   0.008   0.001   ARG A  40 
REMARK   3
LINK         SG ACYS A 145                 C15 VD0 A 401 
CRYST1   97.889   83.076   52.011  90.00 115.17  90.00 C 1 2 1
SCALE1      0.010216  0.000000  0.004802        0.00000
SCALE2      0.000000  0.012037  0.000000        0.00000
SCALE3      0.000000  0.000000  0.021245        0.00000
ATOM      1  N   SER A   1      -0.573  21.094  36.621  1.00 25.93           N
ANISOU    1  N   SER A   1     3062   3829   2963    836    681    173       N
ATOM      2  CA  SER A   1      -0.899  19.799  36.016  1.00 27.03           C
ANISOU    2  CA  SER A   1     3246   4135   2891   1081    -18    165       C
ATOM      3  C   SER A   1      -2.206  19.884  35.239  1.00 26.54           C
ANISOU    3  C   SER A   1     2884   3897   3305    713     86     83       C
ATOM      4  O   SER A   1      -2.926  20.891  35.324  1.00 23.38           O
ANISOU    4  O   SER A   1     1482   3931   3469    651   -214    -41       O
ATOM      5  CB  SER A   1      -1.003  18.698  37.076  1.00 30.55           C
ANISOU    5  CB  SER A   1     3555   4669   3383   1967   -507    517       C
ATOM      6  OG  SER A   1       0.110  18.723  37.950  1.00 39.90           O
ANISOU    6  OG  SER A   1     4476   5412   5273   2328    826    175       O
ATOM      7  N   GLY A   2      -2.504  18.827  34.486  1.00 26.30           N
ANISOU    7  N   GLY A   2     3551   3789   2654    527    382   -102       N
ATOM      8  CA  GLY A   2      -3.637  18.777  33.581  1.00 25.07           C
ANISOU    8  CA  GLY A   2     3421   3445   2659    777    307   -168       C
ATOM      9  C   GLY A   2      -3.222  19.099  32.158  1.00 24.35           C
ANISOU    9  C   GLY A   2     3190   3151   2911    789    -44   -534       C
ATOM     10  O   GLY A   2      -2.252  19.821  31.910  1.00 28.70           O
ANISOU   10  O   GLY A   2     2760   3956   4187    132   -521   -312       O
ATOM     11  N   PHE A   3      -3.965  18.558  31.197  1.00 23.57           N
ANISOU   11  N   PHE A   3     3433   2708   2815   1053    320   -457       N
ATOM     12  CA  PHE A   3      -3.658  18.801  29.792  1.00 24.05           C
ANISOU   12  CA  PHE A   3     3522   2904   2712   1011    525   -120       C
ATOM     13  C   PHE A   3      -4.961  18.912  29.020  1.00 26.23           C
ANISOU   13  C   PHE A   3     3618   2824   3524    573    130    332       C
ATOM     14  O   PHE A   3      -5.721  17.943  28.947  1.00 27.35           O
ANISOU   14  O   PHE A   3     3953   2645   3793    197   -264    358       O
ATOM     15  CB  PHE A   3      -2.765  17.695  29.212  1.00 28.45           C
ANISOU   15  CB  PHE A   3     3987   3009   3814    939   1221   -166       C
ATOM     16  CG  PHE A   3      -1.973  18.143  28.021  1.00 29.89           C
ANISOU   16  CG  PHE A   3     3646   3093   4620   1276   1397     15       C
ATOM     17  CD1 PHE A   3      -0.931  19.046  28.168  1.00 30.58           C
ANISOU   17  CD1 PHE A   3     3344   3845   4428    949   1352    341       C
ATOM     18  CD2 PHE A   3      -2.293  17.696  26.749  1.00 31.55           C
ANISOU   18  CD2 PHE A   3     3678   3217   5091   1485   1211    638       C
ATOM     19  CE1 PHE A   3      -0.213  19.484  27.064  1.00 31.12           C
ANISOU   19  CE1 PHE A   3     3574   4130   4119    952   1546   -161       C
ATOM     20  CE2 PHE A   3      -1.591  18.128  25.648  1.00 27.42           C
ANISOU   20  CE2 PHE A   3     3186   3559   3673   1692   1024    305       C
ATOM     21  CZ  PHE A   3      -0.543  19.019  25.801  1.00 30.18           C
ANISOU   21  CZ  PHE A   3     3646   4162   3658   1039   1230    152       C
ATOM     22  N   ARG A   4      -5.207  20.087  28.444  1.00 23.37           N
ANISOU   22  N   ARG A   4     3300   2457   3123    336    -36    202       N
ATOM     23  CA  ARG A   4      -6.458  20.399  27.764  1.00 21.21           C
ANISOU   23  CA  ARG A   4     2837   2572   2651    377   -227     15       C
ATOM     24  C   ARG A   4      -6.173  20.868  26.343  1.00 20.62           C
ANISOU   24  C   ARG A   4     2395   2620   2818    557   -255    166       C
ATOM     25  O   ARG A   4      -5.100  21.399  26.052  1.00 21.76           O
ANISOU   25  O   ARG A   4     1829   3148   3291    526    259    443       O
ATOM     26  CB  ARG A   4      -7.238  21.500  28.512  1.00 22.33           C
ANISOU   26  CB  ARG A   4     2888   2986   2610    100    732     -3       C
ATOM     27  CG  ARG A   4      -7.973  21.050  29.765  1.00 26.50           C
ANISOU   27  CG  ARG A   4     3275   3544   3248   -633   1051   -275       C
ATOM     28  CD  ARG A   4      -9.244  20.279  29.385  1.00 29.09           C
ANISOU   28  CD  ARG A   4     3241   4327   3484  -1632    799   -318       C
ATOM     29  NE  ARG A   4     -10.160  20.122  30.510  1.00 33.31           N
ANISOU   29  NE  ARG A   4     3570   5376   3709   -964    401   -145       N
ATOM     30  CZ  ARG A   4     -11.361  19.562  30.418  1.00 34.19           C
ANISOU   30  CZ  ARG A   4     4047   5763   3181   -221    283   -755       C
ATOM     31  NH1 ARG A   4     -11.839  19.144  29.255  1.00 37.59           N
ANISOU   31  NH1 ARG A   4     4111   5949   4222    365     66  -1188       N
ATOM     32  NH2 ARG A   4     -12.099  19.410  31.521  1.00 30.06           N
ANISOU   32  NH2 ARG A   4     4016   5372   2034   -343    -28   -222       N
ATOM     33  N   LYS A   5      -7.140  20.679  25.449  1.00 20.26           N
ANISOU   33  N   LYS A   5     2803   2441   2456    259    -61    -45       N
ATOM     34  CA  LYS A   5      -7.070  21.351  24.153  1.00 19.76           C
ANISOU   34  CA  LYS A   5     2725   2582   2203    101   -292   -582       C
ATOM     35  C   LYS A   5      -7.305  22.832  24.401  1.00 19.74           C
ANISOU   35  C   LYS A   5     2387   2300   2812   -238    -83   -274       C
ATOM     36  O   LYS A   5      -8.412  23.240  24.749  1.00 25.01           O
ANISOU   36  O   LYS A   5     2179   2661   4662    104     46   -137       O
ATOM     37  CB  LYS A   5      -8.082  20.774  23.170  1.00 27.05           C
ANISOU   37  CB  LYS A   5     3167   3727   3383    589   -888   -526       C
ATOM     38  CG  LYS A   5      -7.418  20.348  21.867  1.00 33.74           C
ANISOU   38  CG  LYS A   5     4035   4377   4408    166  -1112  -1119       C
ATOM     39  CD  LYS A   5      -8.103  19.159  21.227  1.00 40.52           C
ANISOU   39  CD  LYS A   5     4293   4658   6444    276     62   -677       C
ATOM     40  CE  LYS A   5      -7.128  18.394  20.345  1.00 44.72           C
ANISOU   40  CE  LYS A   5     4592   4809   7592    391    957   -336       C
ATOM     41  NZ  LYS A   5      -7.834  17.422  19.470  1.00 51.15           N
ANISOU   41  NZ  LYS A   5     4722   5248   9464    398   1505   -116       N
ATOM     42  N   MET A   6      -6.256  23.631  24.278  1.00 19.52           N
ANISOU   42  N   MET A   6     2290   2210   2919   -371   -275     29       N
ATOM     43  CA  MET A   6      -6.256  25.010  24.747  1.00 19.57           C
ANISOU   43  CA  MET A   6     2940   2093   2404   -397   -566   -198       C
ATOM     44  C   MET A   6      -6.108  25.948  23.554  1.00 19.88           C
ANISOU   44  C   MET A   6     2552   2590   2413     71   -374    452       C
ATOM     45  O   MET A   6      -5.121  25.863  22.809  1.00 21.66           O
ANISOU   45  O   MET A   6     2138   2947   3146    340    619    285       O
ATOM     46  CB  MET A   6      -5.128  25.216  25.762  1.00 22.11           C
ANISOU   46  CB  MET A   6     3893   2510   1998   -414   -712   -247       C
ATOM     47  CG  MET A   6      -5.082  26.575  26.399  1.00 31.10           C
ANISOU   47  CG  MET A   6     4791   3155   3872   -915   -476    126       C
ATOM     48  SD  MET A   6      -3.799  26.599  27.660  1.00 37.11           S
ANISOU   48  SD  MET A   6     5927   3985   4188   -619  -1134   -204       S
ATOM     49  CE  MET A   6      -4.285  25.203  28.660  1.00 33.85           C
ANISOU   49  CE  MET A   6     5503   3699   3658     52   -997    290       C
ATOM     50  N   ALA A   7      -7.083  26.839  23.371  1.00 17.56           N
ANISOU   50  N   ALA A   7     2451   2297   1925     44   -524    119       N
ATOM     51  CA  ALA A   7      -7.028  27.839  22.318  1.00 17.34           C
ANISOU   51  CA  ALA A   7     2417   2296   1875   -288   -874   -191       C
ATOM     52  C   ALA A   7      -6.316  29.081  22.831  1.00 17.78           C
ANISOU   52  C   ALA A   7     2473   1998   2284   -372   -608   -163       C
ATOM     53  O   ALA A   7      -6.164  29.276  24.039  1.00 20.77           O
ANISOU   53  O   ALA A   7     2848   2544   2499   -421   -352    268       O
ATOM     54  CB  ALA A   7      -8.433  28.207  21.845  1.00 21.47           C
ANISOU   54  CB  ALA A   7     2289   2658   3212     53   -498     -8       C
ATOM     55  N   PHE A   8      -5.868  29.923  21.895  1.00 17.83           N
ANISOU   55  N   PHE A   8     2482   1776   2515   -292   -328    261       N
ATOM     56  CA  PHE A   8      -5.363  31.231  22.280  1.00 18.97           C
ANISOU   56  CA  PHE A   8     2894   1981   2334   -188     14    100       C
ATOM     57  C   PHE A   8      -6.520  32.131  22.703  1.00 19.57           C
ANISOU   57  C   PHE A   8     3208   1830   2396   -254   -157   -283       C
ATOM     58  O   PHE A   8      -7.646  31.980  22.217  1.00 21.13           O
ANISOU   58  O   PHE A   8     3343   2022   2665   -415   -110    139       O
ATOM     59  CB  PHE A   8      -4.588  31.886  21.137  1.00 20.28           C
ANISOU   59  CB  PHE A   8     2613   1959   3134   -272    -57    351       C
ATOM     60  CG  PHE A   8      -3.252  31.261  20.886  1.00 23.86           C
ANISOU   60  CG  PHE A   8     2907   2579   3581   -120    758    544       C
ATOM     61  CD1 PHE A   8      -2.178  31.537  21.722  1.00 26.24           C
ANISOU   61  CD1 PHE A   8     3027   2588   4356   -434    661    305       C
ATOM     62  CD2 PHE A   8      -3.072  30.383  19.835  1.00 24.66           C
ANISOU   62  CD2 PHE A   8     2788   3070   3512    347    886    579       C
ATOM     63  CE1 PHE A   8      -0.942  30.958  21.509  1.00 25.62           C
ANISOU   63  CE1 PHE A   8     3112   2640   3981   -138    987    330       C
ATOM     64  CE2 PHE A   8      -1.834  29.793  19.608  1.00 26.36           C
ANISOU   64  CE2 PHE A   8     2676   3418   3921    191    736   1046       C
ATOM     65  CZ  PHE A   8      -0.769  30.079  20.445  1.00 27.77           C
ANISOU   65  CZ  PHE A   8     3106   3297   4148   -161   1376    931       C
ATOM     66  N   PRO A   9      -6.280  33.048  23.635  1.00 22.03           N
ANISOU   66  N   PRO A   9     3790   1853   2727   -215     -8   -317       N
ATOM     67  CA  PRO A   9      -7.303  34.051  23.955  1.00 20.26           C
ANISOU   67  CA  PRO A   9     4322   1423   1951    217    191   -365       C
ATOM     68  C   PRO A   9      -7.696  34.774  22.676  1.00 23.76           C
ANISOU   68  C   PRO A   9     4581   2171   2277   -105    333    440       C
ATOM     69  O   PRO A   9      -6.840  35.152  21.874  1.00 26.21           O
ANISOU   69  O   PRO A   9     4829   2348   2781   -539    481    282       O
ATOM     70  CB  PRO A   9      -6.597  34.984  24.945  1.00 24.75           C
ANISOU   70  CB  PRO A   9     4509   2280   2613    206   -484   -187       C
ATOM     71  CG  PRO A   9      -5.405  34.225  25.436  1.00 26.08           C
ANISOU   71  CG  PRO A   9     4366   2175   3370     57   -694   -656       C
ATOM     72  CD  PRO A   9      -5.009  33.294  24.331  1.00 22.74           C
ANISOU   72  CD  PRO A   9     4007   1979   2653   -303   -579   -705       C
ATOM     73  N   SER A  10      -9.000  34.959  22.477  1.00 23.91           N
ANISOU   73  N   SER A  10     4374   2021   2690    156    418   -481       N
ATOM     74  CA  SER A  10      -9.509  35.381  21.174  1.00 24.42           C
ANISOU   74  CA  SER A  10     4457   2032   2789     88    406   -432       C
ATOM     75  C   SER A  10      -9.766  36.874  21.065  1.00 24.94           C
ANISOU   75  C   SER A  10     4572   1951   2955    203    250   -104       C
ATOM     76  O   SER A  10     -10.176  37.331  19.991  1.00 22.95           O
ANISOU   76  O   SER A  10     4326   1990   2404    318    281    127       O
ATOM     77  CB  SER A  10     -10.801  34.628  20.843  1.00 25.63           C
ANISOU   77  CB  SER A  10     4673   2211   2854   -178    500   -627       C
ATOM     78  OG  SER A  10     -11.776  34.840  21.848  1.00 26.43           O
ANISOU   78  OG  SER A  10     5031   2221   2790   -254    606     -1       O
ATOM     79  N   GLY A  11      -9.507  37.643  22.130  1.00 26.04           N
ANISOU   79  N   GLY A  11     4687   1692   3515    427    714     84       N
ATOM     80  CA  GLY A  11      -9.939  39.038  22.165  1.00 25.59           C
ANISOU   80  CA  GLY A  11     4666   2024   3032    333    965    351       C
ATOM     81  C   GLY A  11      -9.366  39.884  21.044  1.00 26.57           C
ANISOU   81  C   GLY A  11     4936   2126   3033    480   1050    -55       C
ATOM     82  O   GLY A  11     -10.058  40.737  20.484  1.00 28.11           O
ANISOU   82  O   GLY A  11     5337   2258   3087    535   1490    124       O
ATOM     83  N   LYS A  12      -8.089  39.681  20.714  1.00 25.81           N
ANISOU   83  N   LYS A  12     4839   2210   2755    -17   1540   -374       N
ATOM     84  CA  LYS A  12      -7.486  40.474  19.645  1.00 27.17           C
ANISOU   84  CA  LYS A  12     4575   2814   2935   -484   1448    -28       C
ATOM     85  C   LYS A  12      -8.158  40.219  18.303  1.00 27.27           C
ANISOU   85  C   LYS A  12     4462   2531   3368   -605   1395   -152       C
ATOM     86  O   LYS A  12      -8.222  41.119  17.459  1.00 28.13           O
ANISOU   86  O   LYS A  12     4691   2254   3741   -109    901   -319       O
ATOM     87  CB  LYS A  12      -5.986  40.197  19.559  1.00 28.64           C
ANISOU   87  CB  LYS A  12     4741   3007   3135   -338    887     -1       C
ATOM     88  CG  LYS A  12      -5.206  40.781  20.727  1.00 30.92           C
ANISOU   88  CG  LYS A  12     4956   3905   2889   -595    614    -61       C
ATOM     89  CD  LYS A  12      -3.732  40.433  20.631  1.00 36.11           C
ANISOU   89  CD  LYS A  12     5130   4385   4206  -1316    323   -795       C
ATOM     90  CE  LYS A  12      -2.947  41.127  21.730  1.00 40.42           C
ANISOU   90  CE  LYS A  12     5447   4758   5154  -1448    337   -910       C
ATOM     91  NZ  LYS A  12      -3.618  40.962  23.043  1.00 44.45           N
ANISOU   91  NZ  LYS A  12     5781   5211   5897  -1273    -61  -1045       N
ATOM     92  N   VAL A  13      -8.677  39.011  18.094  1.00 23.98           N
ANISOU   92  N   VAL A  13     4324   2120   2668   -507    763   -141       N
ATOM     93  CA  VAL A  13      -9.345  38.688  16.834  1.00 24.57           C
ANISOU   93  CA  VAL A  13     3739   2517   3078    -70    772    163       C
ATOM     94  C   VAL A  13     -10.804  39.141  16.857  1.00 23.70           C
ANISOU   94  C   VAL A  13     3647   2217   3142    471    618    854       C
ATOM     95  O   VAL A  13     -11.335  39.596  15.834  1.00 23.99           O
ANISOU   95  O   VAL A  13     4010   2030   3075    478    952    537       O
ATOM     96  CB  VAL A  13      -9.215  37.180  16.552  1.00 21.70           C
ANISOU   96  CB  VAL A  13     3098   2157   2988    772     60    204       C
ATOM     97  CG1 VAL A  13      -9.941  36.800  15.244  1.00 21.96           C
ANISOU   97  CG1 VAL A  13     3154   2589   2599    214    196   -257       C
ATOM     98  CG2 VAL A  13      -7.746  36.791  16.488  1.00 20.01           C
ANISOU   98  CG2 VAL A  13     2458   1705   3438    849   -476   -159       C
ATOM     99  N   GLU A  14     -11.469  39.029  18.019  1.00 24.29           N
ANISOU   99  N   GLU A  14     3655   2023   3552    529    879    645       N
ATOM    100  CA  GLU A  14     -12.855  39.483  18.147  1.00 22.44           C
ANISOU  100  CA  GLU A  14     3560   2229   2738    172   1198   1091       C
ATOM    101  C   GLU A  14     -13.020  40.919  17.683  1.00 22.48           C
ANISOU  101  C   GLU A  14     3500   2007   3033    521    823    960       C
ATOM    102  O   GLU A  14     -13.987  41.255  16.990  1.00 23.95           O
ANISOU  102  O   GLU A  14     3619   2255   3226   1116    785    606       O
ATOM    103  CB  GLU A  14     -13.317  39.363  19.599  1.00 23.08           C
ANISOU  103  CB  GLU A  14     3926   2133   2710   -168   1488    667       C
ATOM    104  CG  GLU A  14     -13.416  37.913  20.097  1.00 25.25           C
ANISOU  104  CG  GLU A  14     4576   2294   2726   -166   1387    800       C
ATOM    105  CD  GLU A  14     -13.650  37.816  21.602  1.00 28.27           C
ANISOU  105  CD  GLU A  14     5164   2307   3269    -74   1530    707       C
ATOM    106  OE1 GLU A  14     -14.568  38.497  22.128  1.00 30.04           O
ANISOU  106  OE1 GLU A  14     5582   2895   2938    167   1013    260       O
ATOM    107  OE2 GLU A  14     -12.905  37.066  22.270  1.00 26.52           O
ANISOU  107  OE2 GLU A  14     4744   2117   3216   -170    995    212       O
ATOM    108  N   GLY A  15     -12.077  41.781  18.048  1.00 24.87           N
ANISOU  108  N   GLY A  15     3846   2458   3144     75    989    986       N
ATOM    109  CA  GLY A  15     -12.138  43.174  17.643  1.00 26.89           C
ANISOU  109  CA  GLY A  15     4502   2454   3261    459    915   1430       C
ATOM    110  C   GLY A  15     -11.972  43.408  16.154  1.00 28.29           C
ANISOU  110  C   GLY A  15     5030   2272   3447    751    603   1051       C
ATOM    111  O   GLY A  15     -12.136  44.547  15.704  1.00 30.17           O
ANISOU  111  O   GLY A  15     5679   2348   3437    671    873    739       O
ATOM    112  N   CYS A  16     -11.644  42.377  15.383  1.00 26.42           N
ANISOU  112  N   CYS A  16     4828   2196   3015   1102    589    201       N
ATOM    113  CA  CYS A  16     -11.494  42.518  13.943  1.00 27.76           C
ANISOU  113  CA  CYS A  16     4522   2732   3294   1034    469    798       C
ATOM    114  C   CYS A  16     -12.657  41.943  13.143  1.00 26.70           C
ANISOU  114  C   CYS A  16     4153   2630   3363    495    110    316       C
ATOM    115  O   CYS A  16     -12.667  42.099  11.919  1.00 26.33           O
ANISOU  115  O   CYS A  16     4227   2176   3600    421    404    246       O
ATOM    116  CB  CYS A  16     -10.204  41.841  13.471  1.00 27.62           C
ANISOU  116  CB  CYS A  16     4370   3394   2731    779    527    704       C
ATOM    117  SG  CYS A  16      -8.737  42.480  14.257  1.00 30.54           S
ANISOU  117  SG  CYS A  16     4417   3560   3629    140    357    589       S
ATOM    118  N   MET A  17     -13.623  41.280  13.782  1.00 26.32           N
ANISOU  118  N   MET A  17     4064   2857   3078    809    723    932       N
ATOM    119  CA  MET A  17     -14.664  40.575  13.040  1.00 25.15           C
ANISOU  119  CA  MET A  17     3747   2387   3423    991    998    653       C
ATOM    120  C   MET A  17     -15.803  41.522  12.689  1.00 26.68           C
ANISOU  120  C   MET A  17     3995   2721   3421   1231   1281    527       C
ATOM    121  O   MET A  17     -16.290  42.269  13.546  1.00 28.80           O
ANISOU  121  O   MET A  17     4331   2841   3773    923   1373    -73       O
ATOM    122  CB  MET A  17     -15.199  39.379  13.830  1.00 24.51           C
ANISOU  122  CB  MET A  17     3657   2313   3345    887    642    558       C
ATOM    123  CG  MET A  17     -14.151  38.325  14.161  1.00 24.32           C
ANISOU  123  CG  MET A  17     3894   1911   3436   1042    711    404       C
ATOM    124  SD  MET A  17     -13.225  37.732  12.717  1.00 26.30           S
ANISOU  124  SD  MET A  17     3974   2486   3534    761    397    578       S
ATOM    125  CE  MET A  17     -14.586  37.169  11.680  1.00 27.65           C
ANISOU  125  CE  MET A  17     3475   2763   4267    599    113    711       C
ATOM    126  N   VAL A  18     -16.228  41.487  11.423  1.00 23.77           N
ANISOU  126  N   VAL A  18     3492   2680   2858   1653    644    566       N
ATOM    127  CA  VAL A  18     -17.343  42.290  10.935  1.00 26.59           C
ANISOU  127  CA  VAL A  18     3548   2907   3647   1762    766    880       C
ATOM    128  C   VAL A  18     -18.272  41.403  10.116  1.00 26.06           C
ANISOU  128  C   VAL A  18     3455   3103   3343   1761    576   1063       C
ATOM    129  O   VAL A  18     -17.962  40.255   9.794  1.00 29.46           O
ANISOU  129  O   VAL A  18     3977   3166   4050   1921    835   1026       O
ATOM    130  CB  VAL A  18     -16.885  43.492  10.079  1.00 26.15           C
ANISOU  130  CB  VAL A  18     3596   2780   3561   1475   1051    541       C
ATOM    131  CG1 VAL A  18     -15.969  44.403  10.877  1.00 27.15           C
ANISOU  131  CG1 VAL A  18     3426   2609   4282   1378   1232    778       C
ATOM    132  CG2 VAL A  18     -16.189  42.997   8.808  1.00 25.22           C
ANISOU  132  CG2 VAL A  18     3547   2874   3162   1304   1036    355       C
ATOM    133  N   GLN A  19     -19.412  41.971   9.756  1.00 28.51           N
ANISOU  133  N   GLN A  19     3511   3747   3573   1891    835   1459       N
ATOM    134  CA  GLN A  19     -20.405  41.312   8.922  1.00 31.37           C
ANISOU  134  CA  GLN A  19     3761   4240   3919   1812    975   1441       C
ATOM    135  C   GLN A  19     -20.368  41.933   7.531  1.00 30.15           C
ANISOU  135  C   GLN A  19     3716   4144   3597   1840    820   1087       C
ATOM    136  O   GLN A  19     -20.315  43.158   7.401  1.00 31.21           O
ANISOU  136  O   GLN A  19     4146   4242   3469   1967    511   1032       O
ATOM    137  CB  GLN A  19     -21.794  41.465   9.540  1.00 36.71           C
ANISOU  137  CB  GLN A  19     3865   5250   4835   1403   1082   1348       C
ATOM    138  CG  GLN A  19     -22.905  40.795   8.781  1.00 41.55           C
ANISOU  138  CG  GLN A  19     3767   6347   5673   1420    497    841       C
ATOM    139  CD  GLN A  19     -24.239  40.956   9.476  1.00 45.45           C
ANISOU  139  CD  GLN A  19     3867   7038   6362   1476    583    601       C
ATOM    140  OE1 GLN A  19     -25.084  40.064   9.439  1.00 48.06           O
ANISOU  140  OE1 GLN A  19     3818   7617   6827   1577    744   1271       O
ATOM    141  NE2 GLN A  19     -24.431  42.096  10.122  1.00 47.24           N
ANISOU  141  NE2 GLN A  19     4090   7155   6704   1457    877   -332       N
ATOM    142  N   VAL A  20     -20.379  41.095   6.496  1.00 28.95           N
ANISOU  142  N   VAL A  20     3171   4096   3733   1980    418   1067       N
ATOM    143  CA  VAL A  20     -20.414  41.561   5.112  1.00 27.61           C
ANISOU  143  CA  VAL A  20     3290   4097   3101   1956    755    838       C
ATOM    144  C   VAL A  20     -21.640  40.966   4.436  1.00 29.62           C
ANISOU  144  C   VAL A  20     3278   4294   3680   1998    485   1300       C
ATOM    145  O   VAL A  20     -21.795  39.740   4.373  1.00 29.46           O
ANISOU  145  O   VAL A  20     3076   4145   3974   1899    725   1295       O
ATOM    146  CB  VAL A  20     -19.137  41.194   4.338  1.00 25.63           C
ANISOU  146  CB  VAL A  20     3259   3763   2716   1456   1150    679       C
ATOM    147  CG1 VAL A  20     -19.208  41.772   2.918  1.00 28.66           C
ANISOU  147  CG1 VAL A  20     3562   3630   3696   1014   1598    913       C
ATOM    148  CG2 VAL A  20     -17.917  41.709   5.061  1.00 25.18           C
ANISOU  148  CG2 VAL A  20     2965   3170   3431   1736    408    767       C
ATOM    149  N   THR A  21     -22.492  41.833   3.895  1.00 32.47           N
ANISOU  149  N   THR A  21     3736   4684   3918   2301    631   1308       N
ATOM    150  CA  THR A  21     -23.705  41.417   3.211  1.00 33.31           C
ANISOU  150  CA  THR A  21     3978   5327   3352   2436    818   1634       C
ATOM    151  C   THR A  21     -23.679  41.965   1.793  1.00 37.06           C
ANISOU  151  C   THR A  21     4263   5508   4309   2404    705   1998       C
ATOM    152  O   THR A  21     -23.444  43.161   1.592  1.00 38.80           O
ANISOU  152  O   THR A  21     4297   5677   4769   2578   1370   2142       O
ATOM    153  CB  THR A  21     -24.958  41.917   3.943  1.00 37.83           C
ANISOU  153  CB  THR A  21     4152   6023   4198   2719   1245   1501       C
ATOM    154  OG1 THR A  21     -24.979  41.393   5.281  1.00 39.58           O
ANISOU  154  OG1 THR A  21     4377   5921   4740   2664   1668   2168       O
ATOM    155  CG2 THR A  21     -26.221  41.488   3.206  1.00 37.42           C
ANISOU  155  CG2 THR A  21     3778   6200   4239   2650    739   1011       C
ATOM    156  N   CYS A  22     -23.898  41.089   0.816  1.00 36.71           N
ANISOU  156  N   CYS A  22     4157   5475   4317   2215     94   1835       N
ATOM    157  CA  CYS A  22     -24.018  41.484  -0.583  1.00 38.32           C
ANISOU  157  CA  CYS A  22     4331   5855   4372   1936   -315   2058       C
ATOM    158  C   CYS A  22     -25.269  40.814  -1.127  1.00 43.18           C
ANISOU  158  C   CYS A  22     4451   6587   5369   1744   -365   2127       C
ATOM    159  O   CYS A  22     -25.332  39.580  -1.201  1.00 44.57           O
ANISOU  159  O   CYS A  22     4531   6822   5582   1561    -76   2271       O
ATOM    160  CB  CYS A  22     -22.779  41.090  -1.389  1.00 40.35           C
ANISOU  160  CB  CYS A  22     5065   5784   4482   1512    475   1956       C
ATOM    161  SG  CYS A  22     -22.145  42.390  -2.451  1.00 52.80           S
ANISOU  161  SG  CYS A  22     5778   6819   7464    154   2219   -723       S
ATOM    162  N   GLY A  23     -26.255  41.621  -1.491  1.00 45.63           N
ANISOU  162  N   GLY A  23     4227   7013   6097   1614   -735   2474       N
ATOM    163  CA  GLY A  23     -27.534  41.076  -1.910  1.00 49.03           C
ANISOU  163  CA  GLY A  23     4200   7491   6937   1574  -1107   2648       C
ATOM    164  C   GLY A  23     -28.162  40.291  -0.777  1.00 53.22           C
ANISOU  164  C   GLY A  23     4090   8078   8054   1478  -1697   2188       C
ATOM    165  O   GLY A  23     -28.397  40.809   0.320  1.00 57.57           O
ANISOU  165  O   GLY A  23     4318   8652   8906   1422  -1485   1489       O
ATOM    166  N   THR A  24     -28.440  39.020  -1.035  1.00 54.01           N
ANISOU  166  N   THR A  24     4281   8000   8241   1042  -2138   2290       N
ATOM    167  CA  THR A  24     -29.057  38.146  -0.050  1.00 55.29           C
ANISOU  167  CA  THR A  24     4156   8467   8387    754  -2009   2616       C
ATOM    168  C   THR A  24     -28.044  37.370   0.791  1.00 54.79           C
ANISOU  168  C   THR A  24     3830   8680   8306    512  -1775   2327       C
ATOM    169  O   THR A  24     -28.440  36.720   1.767  1.00 55.37           O
ANISOU  169  O   THR A  24     3828   8982   8230    175  -1833   2836       O
ATOM    170  CB  THR A  24     -30.000  37.167  -0.757  1.00 58.04           C
ANISOU  170  CB  THR A  24     4707   8750   8595    497  -1682   2177       C
ATOM    171  OG1 THR A  24     -30.596  36.291   0.206  1.00 61.97           O
ANISOU  171  OG1 THR A  24     5097   9056   9392    262  -1157   1297       O
ATOM    172  CG2 THR A  24     -29.235  36.352  -1.797  1.00 57.99           C
ANISOU  172  CG2 THR A  24     4963   8758   8313    489  -2000   2359       C
ATOM    173  N   THR A  25     -26.758  37.432   0.453  1.00 51.09           N
ANISOU  173  N   THR A  25     3685   8201   7524   1115  -1111   1812       N
ATOM    174  CA  THR A  25     -25.728  36.628   1.100  1.00 45.00           C
ANISOU  174  CA  THR A  25     3471   7656   5972   1311   -968    885       C
ATOM    175  C   THR A  25     -25.036  37.428   2.197  1.00 40.17           C
ANISOU  175  C   THR A  25     2960   6897   5407   1839   -426    519       C
ATOM    176  O   THR A  25     -24.562  38.542   1.954  1.00 38.31           O
ANISOU  176  O   THR A  25     2575   6855   5126   1688   -679    -33       O
ATOM    177  CB  THR A  25     -24.695  36.159   0.074  1.00 45.85           C
ANISOU  177  CB  THR A  25     4127   7804   5491    913   -456    723       C
ATOM    178  OG1 THR A  25     -25.372  35.577  -1.045  1.00 48.93           O
ANISOU  178  OG1 THR A  25     4618   8158   5814    580    235    296       O
ATOM    179  CG2 THR A  25     -23.745  35.132   0.688  1.00 43.90           C
ANISOU  179  CG2 THR A  25     4028   7487   5165    967   -412    989       C
ATOM    180  N   THR A  26     -24.971  36.851   3.397  1.00 35.48           N
ANISOU  180  N   THR A  26     2815   5924   4744   1962   -176    847       N
ATOM    181  CA  THR A  26     -24.273  37.443   4.528  1.00 32.59           C
ANISOU  181  CA  THR A  26     2747   5135   4501   1823    228   1268       C
ATOM    182  C   THR A  26     -23.217  36.466   5.030  1.00 29.87           C
ANISOU  182  C   THR A  26     2463   4446   4441   1539    281   1331       C
ATOM    183  O   THR A  26     -23.479  35.265   5.128  1.00 31.55           O
ANISOU  183  O   THR A  26     2325   4201   5461   1284     14   1238       O
ATOM    184  CB  THR A  26     -25.248  37.794   5.662  1.00 36.55           C
ANISOU  184  CB  THR A  26     3180   5440   5266   2198    -26    876       C
ATOM    185  OG1 THR A  26     -26.141  38.831   5.234  1.00 41.83           O
ANISOU  185  OG1 THR A  26     3657   5781   6456   1678   1025    614       O
ATOM    186  CG2 THR A  26     -24.497  38.274   6.876  1.00 36.81           C
ANISOU  186  CG2 THR A  26     3329   5313   5346   2167   -654    736       C
ATOM    187  N   LEU A  27     -22.026  36.976   5.335  1.00 24.49           N
ANISOU  187  N   LEU A  27     2459   3675   3173   1403    495   1478       N
ATOM    188  CA  LEU A  27     -20.965  36.159   5.934  1.00 24.69           C
ANISOU  188  CA  LEU A  27     2608   3645   3129   1740    512    598       C
ATOM    189  C   LEU A  27     -20.058  37.074   6.752  1.00 25.58           C
ANISOU  189  C   LEU A  27     3016   3737   2967   1680    173    861       C
ATOM    190  O   LEU A  27     -20.353  38.262   6.939  1.00 28.27           O
ANISOU  190  O   LEU A  27     3312   3892   3539   1765    201   1154       O
ATOM    191  CB  LEU A  27     -20.196  35.366   4.865  1.00 24.11           C
ANISOU  191  CB  LEU A  27     2131   4099   2933   1399   -101    820       C
ATOM    192  CG  LEU A  27     -19.722  36.010   3.565  1.00 24.95           C
ANISOU  192  CG  LEU A  27     2153   4275   3052   1079   -124   1143       C
ATOM    193  CD1 LEU A  27     -18.729  37.153   3.799  1.00 29.04           C
ANISOU  193  CD1 LEU A  27     2632   4067   4335    637    790   1093       C
ATOM    194  CD2 LEU A  27     -19.121  34.943   2.640  1.00 25.45           C
ANISOU  194  CD2 LEU A  27     2711   4148   2811    811    573    651       C
ATOM    195  N   ASN A  28     -18.945  36.519   7.239  1.00 24.98           N
ANISOU  195  N   ASN A  28     2984   3413   3094   1506    342   1081       N
ATOM    196  CA  ASN A  28     -18.031  37.229   8.121  1.00 24.41           C
ANISOU  196  CA  ASN A  28     3215   3262   2799   1382    179   1338       C
ATOM    197  C   ASN A  28     -16.837  37.785   7.359  1.00 23.87           C
ANISOU  197  C   ASN A  28     3200   3200   2671    991     90   1266       C
ATOM    198  O   ASN A  28     -16.411  37.231   6.344  1.00 23.43           O
ANISOU  198  O   ASN A  28     3314   2813   2776   1146   -384    759       O
ATOM    199  CB  ASN A  28     -17.527  36.308   9.235  1.00 22.66           C
ANISOU  199  CB  ASN A  28     3251   2765   2593   1025    226    735       C
ATOM    200  CG  ASN A  28     -18.658  35.647   9.985  1.00 22.04           C
ANISOU  200  CG  ASN A  28     2929   2764   2681    917   1018   1184       C
ATOM    201  OD1 ASN A  28     -19.285  36.264  10.853  1.00 23.55           O
ANISOU  201  OD1 ASN A  28     2940   2878   3131    802   1051    362       O
ATOM    202  ND2 ASN A  28     -18.949  34.388   9.638  1.00 22.04           N
ANISOU  202  ND2 ASN A  28     2837   2601   2935   1188    -86    824       N
ATOM    203  N   GLY A  29     -16.290  38.888   7.875  1.00 24.29           N
ANISOU  203  N   GLY A  29     3252   3217   2758    853    681   1226       N
ATOM    204  CA  GLY A  29     -15.086  39.467   7.317  1.00 22.73           C
ANISOU  204  CA  GLY A  29     3187   2995   2454    922    187    902       C
ATOM    205  C   GLY A  29     -14.117  39.872   8.408  1.00 20.86           C
ANISOU  205  C   GLY A  29     3079   2374   2475   1339    225    579       C
ATOM    206  O   GLY A  29     -14.465  39.954   9.592  1.00 22.14           O
ANISOU  206  O   GLY A  29     3201   2336   2873   1069    519    241       O
ATOM    207  N   LEU A  30     -12.882  40.128   7.986  1.00 25.26           N
ANISOU  207  N   LEU A  30     3219   2513   3867   1006    117    573       N
ATOM    208  CA  LEU A  30     -11.766  40.413   8.881  1.00 23.73           C
ANISOU  208  CA  LEU A  30     3280   2261   3475    794    250    399       C
ATOM    209  C   LEU A  30     -11.281  41.822   8.585  1.00 23.64           C
ANISOU  209  C   LEU A  30     3379   2023   3579    838    653    567       C
ATOM    210  O   LEU A  30     -10.771  42.084   7.493  1.00 22.98           O
ANISOU  210  O   LEU A  30     2934   2196   3600    967    998    970       O
ATOM    211  CB  LEU A  30     -10.634  39.393   8.701  1.00 23.25           C
ANISOU  211  CB  LEU A  30     3063   2424   3347    768    -20    669       C
ATOM    212  CG  LEU A  30      -9.459  39.494   9.686  1.00 21.19           C
ANISOU  212  CG  LEU A  30     2631   2526   2895    961    152   1100       C
ATOM    213  CD1 LEU A  30      -9.888  39.059  11.097  1.00 20.91           C
ANISOU  213  CD1 LEU A  30     3261   2295   2390    540    178    969       C
ATOM    214  CD2 LEU A  30      -8.265  38.671   9.225  1.00 21.17           C
ANISOU  214  CD2 LEU A  30     2136   2402   3504   1017    483    655       C
ATOM    215  N   TRP A  31     -11.436  42.720   9.557  1.00 24.35           N
ANISOU  215  N   TRP A  31     3843   1843   3567    524    760    290       N
ATOM    216  CA  TRP A  31     -11.189  44.149   9.385  1.00 24.22           C
ANISOU  216  CA  TRP A  31     4244   1859   3099    790    686    361       C
ATOM    217  C   TRP A  31      -9.842  44.482  10.011  1.00 26.08           C
ANISOU  217  C   TRP A  31     4379   2029   3502    465    972    186       C
ATOM    218  O   TRP A  31      -9.702  44.459  11.241  1.00 25.18           O
ANISOU  218  O   TRP A  31     4250   2193   3123    326    642    219       O
ATOM    219  CB  TRP A  31     -12.316  44.944  10.037  1.00 24.68           C
ANISOU  219  CB  TRP A  31     4286   1912   3180   1144   1533    500       C
ATOM    220  CG  TRP A  31     -12.249  46.466   9.933  1.00 28.34           C
ANISOU  220  CG  TRP A  31     4832   2113   3824   1208   1422    874       C
ATOM    221  CD1 TRP A  31     -11.581  47.219   9.002  1.00 28.77           C
ANISOU  221  CD1 TRP A  31     5067   2114   3752   1329   1033    733       C
ATOM    222  CD2 TRP A  31     -12.903  47.394  10.807  1.00 32.01           C
ANISOU  222  CD2 TRP A  31     5595   2228   4340   1041   2038    500       C
ATOM    223  NE1 TRP A  31     -11.781  48.567   9.253  1.00 31.92           N
ANISOU  223  NE1 TRP A  31     5454   2224   4451   1205   1727    550       N
ATOM    224  CE2 TRP A  31     -12.589  48.695  10.355  1.00 33.61           C
ANISOU  224  CE2 TRP A  31     5647   2310   4811   1060   1969    360       C
ATOM    225  CE3 TRP A  31     -13.723  47.250  11.932  1.00 33.43           C
ANISOU  225  CE3 TRP A  31     5743   2447   4511    894   2470    501       C
ATOM    226  CZ2 TRP A  31     -13.066  49.841  10.991  1.00 36.38           C
ANISOU  226  CZ2 TRP A  31     5847   2596   5380    652   2383   -205       C
ATOM    227  CZ3 TRP A  31     -14.197  48.386  12.559  1.00 35.11           C
ANISOU  227  CZ3 TRP A  31     5992   2344   5006    800   2411     82       C
ATOM    228  CH2 TRP A  31     -13.862  49.666  12.090  1.00 36.52           C
ANISOU  228  CH2 TRP A  31     6032   2456   5386    594   2342   -104       C
ATOM    229  N   LEU A  32      -8.852  44.769   9.162  1.00 26.86           N
ANISOU  229  N   LEU A  32     4596   2024   3586    989    960    625       N
ATOM    230  CA  LEU A  32      -7.500  45.100   9.588  1.00 27.03           C
ANISOU  230  CA  LEU A  32     4818   1674   3778    822   1090    542       C
ATOM    231  C   LEU A  32      -7.082  46.386   8.893  1.00 30.43           C
ANISOU  231  C   LEU A  32     5722   1929   3911    738    845    416       C
ATOM    232  O   LEU A  32      -7.112  46.465   7.661  1.00 30.54           O
ANISOU  232  O   LEU A  32     5911   2052   3640    532    763    401       O
ATOM    233  CB  LEU A  32      -6.524  43.963   9.256  1.00 27.69           C
ANISOU  233  CB  LEU A  32     4919   1952   3648    835    769    737       C
ATOM    234  CG  LEU A  32      -6.756  42.604   9.920  1.00 27.34           C
ANISOU  234  CG  LEU A  32     4958   1895   3534    239    631    382       C
ATOM    235  CD1 LEU A  32      -5.943  41.545   9.202  1.00 28.37           C
ANISOU  235  CD1 LEU A  32     5057   2492   3232    -84     98   -279       C
ATOM    236  CD2 LEU A  32      -6.374  42.669  11.392  1.00 26.96           C
ANISOU  236  CD2 LEU A  32     4918   1859   3466    183   1251    410       C
ATOM    237  N   ASP A  33      -6.669  47.378   9.678  1.00 33.25           N
ANISOU  237  N   ASP A  33     6202   2034   4398    455    758    869       N
ATOM    238  CA  ASP A  33      -6.435  48.742   9.176  1.00 35.47           C
ANISOU  238  CA  ASP A  33     6453   2435   4588    -50    905    973       C
ATOM    239  C   ASP A  33      -7.677  49.148   8.382  1.00 34.09           C
ANISOU  239  C   ASP A  33     6611   2349   3991    -94   1000    722       C
ATOM    240  O   ASP A  33      -8.789  49.022   8.915  1.00 34.65           O
ANISOU  240  O   ASP A  33     6747   2076   4341   -133    865    640       O
ATOM    241  CB  ASP A  33      -5.112  48.787   8.426  1.00 38.70           C
ANISOU  241  CB  ASP A  33     6583   3295   4827   -303    392   1223       C
ATOM    242  CG  ASP A  33      -3.937  48.434   9.318  1.00 46.49           C
ANISOU  242  CG  ASP A  33     6816   4028   6821   -518    860   1393       C
ATOM    243  OD1 ASP A  33      -3.856  49.002  10.430  1.00 48.44           O
ANISOU  243  OD1 ASP A  33     7073   4500   6833   -671    951   1684       O
ATOM    244  OD2 ASP A  33      -3.119  47.570   8.932  1.00 48.93           O
ANISOU  244  OD2 ASP A  33     6605   4166   7820   -502    574   1785       O
ATOM    245  N   ASP A  34      -7.555  49.614   7.132  1.00 34.62           N
ANISOU  245  N   ASP A  34     6575   2446   4132   -225   1339    710       N
ATOM    246  CA  ASP A  34      -8.712  50.061   6.363  1.00 34.98           C
ANISOU  246  CA  ASP A  34     6511   2288   4492    -77    981   1171       C
ATOM    247  C   ASP A  34      -9.140  49.055   5.290  1.00 34.91           C
ANISOU  247  C   ASP A  34     5737   2159   5368    314   1178    919       C
ATOM    248  O   ASP A  34      -9.668  49.443   4.243  1.00 33.33           O
ANISOU  248  O   ASP A  34     5802   1928   4932    431   1001    314       O
ATOM    249  CB  ASP A  34      -8.443  51.431   5.733  1.00 38.46           C
ANISOU  249  CB  ASP A  34     6769   2954   4892   -323    748   1827       C
ATOM    250  CG  ASP A  34      -7.328  51.398   4.701  1.00 42.03           C
ANISOU  250  CG  ASP A  34     7081   3464   5424   -588   1190   2025       C
ATOM    251  OD1 ASP A  34      -6.537  50.433   4.695  1.00 43.12           O
ANISOU  251  OD1 ASP A  34     7259   3515   5609   -807    925   1777       O
ATOM    252  OD2 ASP A  34      -7.235  52.353   3.892  1.00 46.67           O
ANISOU  252  OD2 ASP A  34     7539   4140   6052   -433   1999   2179       O
ATOM    253  N   VAL A  35      -8.941  47.761   5.538  1.00 31.59           N
ANISOU  253  N   VAL A  35     4842   2124   5038    330   1401    918       N
ATOM    254  CA  VAL A  35      -9.330  46.717   4.596  1.00 27.38           C
ANISOU  254  CA  VAL A  35     4278   1932   4195    507   1270    640       C
ATOM    255  C   VAL A  35     -10.152  45.669   5.326  1.00 27.03           C
ANISOU  255  C   VAL A  35     3848   2222   4201    734   1155    524       C
ATOM    256  O   VAL A  35      -9.805  45.262   6.441  1.00 26.60           O
ANISOU  256  O   VAL A  35     3789   2434   3883    620    547    748       O
ATOM    257  CB  VAL A  35      -8.112  46.045   3.926  1.00 26.94           C
ANISOU  257  CB  VAL A  35     4289   2158   3790     -6   1050    460       C
ATOM    258  CG1 VAL A  35      -8.586  44.964   2.940  1.00 26.25           C
ANISOU  258  CG1 VAL A  35     4404   2030   3538   -169    534    284       C
ATOM    259  CG2 VAL A  35      -7.253  47.065   3.222  1.00 28.62           C
ANISOU  259  CG2 VAL A  35     4346   2358   4169   -460   1042    952       C
ATOM    260  N   VAL A  36     -11.236  45.224   4.692  1.00 25.61           N
ANISOU  260  N   VAL A  36     3488   2314   3927    841    911    411       N
ATOM    261  CA  VAL A  36     -12.010  44.077   5.152  1.00 25.89           C
ANISOU  261  CA  VAL A  36     3455   2407   3974   1018    656    481       C
ATOM    262  C   VAL A  36     -11.742  42.919   4.198  1.00 25.72           C
ANISOU  262  C   VAL A  36     3482   2545   3746   1089    522    506       C
ATOM    263  O   VAL A  36     -11.910  43.060   2.978  1.00 25.96           O
ANISOU  263  O   VAL A  36     4062   2588   3214    847    697    902       O
ATOM    264  CB  VAL A  36     -13.509  44.397   5.227  1.00 25.33           C
ANISOU  264  CB  VAL A  36     3408   2447   3768    898    609   1074       C
ATOM    265  CG1 VAL A  36     -14.298  43.149   5.587  1.00 24.35           C
ANISOU  265  CG1 VAL A  36     3343   2388   3520    820    979   1089       C
ATOM    266  CG2 VAL A  36     -13.765  45.516   6.235  1.00 26.55           C
ANISOU  266  CG2 VAL A  36     3426   2601   4062   1352    664    801       C
ATOM    267  N   TYR A  37     -11.333  41.776   4.755  1.00 22.97           N
ANISOU  267  N   TYR A  37     2923   2121   3683   1258    377    761       N
ATOM    268  CA  TYR A  37     -11.058  40.556   3.995  1.00 21.75           C
ANISOU  268  CA  TYR A  37     2741   2033   3489   1156     81    640       C
ATOM    269  C   TYR A  37     -12.225  39.598   4.197  1.00 21.61           C
ANISOU  269  C   TYR A  37     2848   2146   3216    678    277    406       C
ATOM    270  O   TYR A  37     -12.638  39.367   5.338  1.00 23.16           O
ANISOU  270  O   TYR A  37     3017   2499   3285    505    172    688       O
ATOM    271  CB  TYR A  37      -9.744  39.897   4.454  1.00 19.49           C
ANISOU  271  CB  TYR A  37     2420   2220   2767    958    245    682       C
ATOM    272  CG  TYR A  37      -8.514  40.790   4.365  1.00 21.50           C
ANISOU  272  CG  TYR A  37     2388   2769   3013    601    453    408       C
ATOM    273  CD1 TYR A  37      -8.246  41.737   5.354  1.00 24.89           C
ANISOU  273  CD1 TYR A  37     2630   3491   3336    355   -641    644       C
ATOM    274  CD2 TYR A  37      -7.633  40.698   3.291  1.00 23.19           C
ANISOU  274  CD2 TYR A  37     2758   2875   3178    412    502   1319       C
ATOM    275  CE1 TYR A  37      -7.148  42.574   5.275  1.00 26.54           C
ANISOU  275  CE1 TYR A  37     2807   3454   3823    179    136    468       C
ATOM    276  CE2 TYR A  37      -6.522  41.523   3.211  1.00 25.02           C
ANISOU  276  CE2 TYR A  37     2633   3572   3303    200    436   1204       C
ATOM    277  CZ  TYR A  37      -6.285  42.462   4.211  1.00 28.18           C
ANISOU  277  CZ  TYR A  37     2919   3757   4032    -85    436    888       C
ATOM    278  OH  TYR A  37      -5.190  43.299   4.141  1.00 30.08           O
ANISOU  278  OH  TYR A  37     3391   3991   4049   -689    343   1318       O
ATOM    279  N   CYS A  38     -12.766  39.052   3.107  1.00 21.02           N
ANISOU  279  N   CYS A  38     2716   2572   2699    623    419    737       N
ATOM    280  CA  CYS A  38     -13.851  38.091   3.252  1.00 23.05           C
ANISOU  280  CA  CYS A  38     2744   2755   3259    653    304    908       C
ATOM    281  C   CYS A  38     -13.847  37.137   2.064  1.00 21.64           C
ANISOU  281  C   CYS A  38     2222   2715   3284    707    473   1015       C
ATOM    282  O   CYS A  38     -13.195  37.406   1.051  1.00 22.73           O
ANISOU  282  O   CYS A  38     2755   2670   3212    484    189   1522       O
ATOM    283  CB  CYS A  38     -15.209  38.788   3.390  1.00 24.18           C
ANISOU  283  CB  CYS A  38     2848   3112   3228   1057    223   1210       C
ATOM    284  SG  CYS A  38     -15.833  39.532   1.876  1.00 27.93           S
ANISOU  284  SG  CYS A  38     3575   3299   3736   1361    137   1281       S
ATOM    285  N   PRO A  39     -14.511  35.984   2.190  1.00 20.26           N
ANISOU  285  N   PRO A  39     2100   2858   2741   1091   -142    900       N
ATOM    286  CA  PRO A  39     -14.592  35.068   1.043  1.00 19.36           C
ANISOU  286  CA  PRO A  39     2119   3114   2123    891   -341    608       C
ATOM    287  C   PRO A  39     -15.292  35.721  -0.142  1.00 20.42           C
ANISOU  287  C   PRO A  39     1995   2919   2845   1355     -8    398       C
ATOM    288  O   PRO A  39     -16.305  36.416   0.007  1.00 22.93           O
ANISOU  288  O   PRO A  39     2283   3206   3223   1537    237    460       O
ATOM    289  CB  PRO A  39     -15.402  33.888   1.588  1.00 21.16           C
ANISOU  289  CB  PRO A  39     2360   3143   2538    751    127   1392       C
ATOM    290  CG  PRO A  39     -15.177  33.914   3.076  1.00 22.12           C
ANISOU  290  CG  PRO A  39     2698   2888   2820    661     27    868       C
ATOM    291  CD  PRO A  39     -15.051  35.381   3.424  1.00 22.28           C
ANISOU  291  CD  PRO A  39     2466   2552   3448    879   -347    839       C
ATOM    292  N   ARG A  40     -14.767  35.460  -1.337  1.00 21.11           N
ANISOU  292  N   ARG A  40     2105   3130   2785   1239     -5    937       N
ATOM    293  CA  ARG A  40     -15.359  36.056  -2.529  1.00 21.89           C
ANISOU  293  CA  ARG A  40     2483   3411   2425    989    -10   1314       C
ATOM    294  C   ARG A  40     -16.727  35.477  -2.851  1.00 25.50           C
ANISOU  294  C   ARG A  40     2491   3966   3231    923    190    473       C
ATOM    295  O   ARG A  40     -17.457  36.087  -3.641  1.00 27.23           O
ANISOU  295  O   ARG A  40     2715   4171   3460   1837    287    847       O
ATOM    296  CB  ARG A  40     -14.437  35.904  -3.737  1.00 23.38           C
ANISOU  296  CB  ARG A  40     2859   3428   2596    948    347    452       C
ATOM    297  CG  ARG A  40     -14.245  34.475  -4.205  1.00 20.33           C
ANISOU  297  CG  ARG A  40     2470   3084   2170   1619    309    245       C
ATOM    298  CD  ARG A  40     -13.328  34.415  -5.406  1.00 20.78           C
ANISOU  298  CD  ARG A  40     2614   3022   2257   1271    315    284       C
ATOM    299  NE  ARG A  40     -13.054  33.042  -5.812  1.00 21.89           N
ANISOU  299  NE  ARG A  40     2615   3610   2092    703   -605    247       N
ATOM    300  CZ  ARG A  40     -12.462  32.703  -6.948  1.00 23.23           C
ANISOU  300  CZ  ARG A  40     2384   3728   2715    781      6    601       C
ATOM    301  NH1 ARG A  40     -12.001  33.619  -7.793  1.00 23.55           N
ANISOU  301  NH1 ARG A  40     2374   4122   2451    821    410    712       N
ATOM    302  NH2 ARG A  40     -12.358  31.419  -7.262  1.00 24.46           N
ANISOU  302  NH2 ARG A  40     2612   3695   2985   1215    -45   1113       N
ATOM    303  N   HIS A  41     -17.118  34.345  -2.250  1.00 24.90           N
ANISOU  303  N   HIS A  41     2054   3957   3448    168    -66    993       N
ATOM    304  C   HIS A  41     -19.558  34.723  -2.062  1.00 26.98           C
ANISOU  304  C   HIS A  41     1802   4205   4245   1008    485   1151       C
ATOM    305  O   HIS A  41     -20.716  34.473  -2.390  1.00 27.83           O
ANISOU  305  O   HIS A  41     1580   4582   4410    759   -263    789       O
ATOM    306  CA AHIS A  41     -18.443  33.756  -2.433  0.56 27.25           C
ANISOU  306  CA AHIS A  41     1837   4169   4347    411     39   1172       C
ATOM    307  CB AHIS A  41     -18.542  32.467  -1.591  0.56 28.64           C
ANISOU  307  CB AHIS A  41     1658   4203   5021    314   -361    882       C
ATOM    308  CG AHIS A  41     -19.927  32.132  -1.109  0.56 29.50           C
ANISOU  308  CG AHIS A  41     1975   4507   4727    321   -239    758       C
ATOM    309  ND1AHIS A  41     -20.825  31.410  -1.866  0.56 28.72           N
ANISOU  309  ND1AHIS A  41     2145   4546   4223    175   -167    495       N
ATOM    310  CD2AHIS A  41     -20.559  32.406   0.058  0.56 29.24           C
ANISOU  310  CD2AHIS A  41     1851   4573   4687    162   -227    859       C
ATOM    311  CE1AHIS A  41     -21.954  31.266  -1.194  0.56 29.62           C
ANISOU  311  CE1AHIS A  41     2523   4410   4320    185      1    625       C
ATOM    312  NE2AHIS A  41     -21.819  31.859  -0.022  0.56 31.36           N
ANISOU  312  NE2AHIS A  41     2607   4430   4878    384    455    997       N
ATOM    313  CA BHIS A  41     -18.436  33.893  -2.671  0.44 26.07           C
ANISOU  313  CA BHIS A  41     1975   4017   3914    436    173   1069       C
ATOM    314  CB BHIS A  41     -18.645  32.407  -2.383  0.44 23.90           C
ANISOU  314  CB BHIS A  41     2089   3697   3295    330    -26   1028       C
ATOM    315  CG BHIS A  41     -18.465  32.034  -0.953  0.44 23.22           C
ANISOU  315  CG BHIS A  41     2292   3587   2942    402   -593   1119       C
ATOM    316  ND1BHIS A  41     -17.237  31.697  -0.432  0.44 23.45           N
ANISOU  316  ND1BHIS A  41     2656   3798   2455    -16   -827   1041       N
ATOM    317  CD2BHIS A  41     -19.354  31.917   0.061  0.44 24.23           C
ANISOU  317  CD2BHIS A  41     2698   3615   2895    478   -591    804       C
ATOM    318  CE1BHIS A  41     -17.374  31.399   0.844  0.44 23.82           C
ANISOU  318  CE1BHIS A  41     2592   3706   2753    298   -608    709       C
ATOM    319  NE2BHIS A  41     -18.648  31.525   1.171  0.44 22.19           N
ANISOU  319  NE2BHIS A  41     2607   3583   2242    227   -653    618       N
ATOM    320  N   VAL A  42     -19.240  35.777  -1.301  1.00 25.79           N
ANISOU  320  N   VAL A  42     2322   3890   3586   1529    422   1045       N
ATOM    321  CA  VAL A  42     -20.272  36.724  -0.891  1.00 26.22           C
ANISOU  321  CA  VAL A  42     2250   4492   3222   1564      7    775       C
ATOM    322  C   VAL A  42     -20.889  37.429  -2.091  1.00 32.07           C
ANISOU  322  C   VAL A  42     2574   5470   4139   1770    -53    755       C
ATOM    323  O   VAL A  42     -21.986  37.994  -1.981  1.00 32.24           O
ANISOU  323  O   VAL A  42     2553   5414   4284   1835    -80    630       O
ATOM    324  CB  VAL A  42     -19.707  37.748   0.126  1.00 25.47           C
ANISOU  324  CB  VAL A  42     2344   3995   3340   1601    595    824       C
ATOM    325  CG1 VAL A  42     -18.767  38.734  -0.545  1.00 25.05           C
ANISOU  325  CG1 VAL A  42     2328   3972   3219   1491    678   1351       C
ATOM    326  CG2 VAL A  42     -20.839  38.489   0.831  1.00 29.21           C
ANISOU  326  CG2 VAL A  42     2637   4036   4425   1732     48    821       C
ATOM    327  N   ILE A  43     -20.231  37.406  -3.255  1.00 31.24           N
ANISOU  327  N   ILE A  43     2942   5477   3450   1649   -458   1139       N
ATOM    328  CA  ILE A  43     -20.792  38.124  -4.399  1.00 36.24           C
ANISOU  328  CA  ILE A  43     3823   6192   3752   1658   -412   1871       C
ATOM    329  C   ILE A  43     -21.654  37.248  -5.298  1.00 41.42           C
ANISOU  329  C   ILE A  43     4107   7037   4595   1541    -18   1815       C
ATOM    330  O   ILE A  43     -22.257  37.766  -6.249  1.00 45.17           O
ANISOU  330  O   ILE A  43     4525   7422   5216   1049    -28   2176       O
ATOM    331  CB  ILE A  43     -19.696  38.806  -5.242  1.00 37.87           C
ANISOU  331  CB  ILE A  43     4237   6340   3813   1869   -325   1937       C
ATOM    332  CG1 ILE A  43     -18.794  37.778  -5.921  1.00 37.04           C
ANISOU  332  CG1 ILE A  43     4298   6017   3759   2352    262   1834       C
ATOM    333  CG2 ILE A  43     -18.901  39.783  -4.392  1.00 41.20           C
ANISOU  333  CG2 ILE A  43     4640   6676   4339   1852   -313   2060       C
ATOM    334  CD1 ILE A  43     -17.708  38.411  -6.754  1.00 39.89           C
ANISOU  334  CD1 ILE A  43     4824   5847   4487   1985    789   1549       C
ATOM    335  N   CYS A  44     -21.754  35.953  -5.026  1.00 45.76           N
ANISOU  335  N   CYS A  44     4382   7303   5699   2087    411    944       N
ATOM    336  CA  CYS A  44     -22.659  35.097  -5.788  1.00 55.60           C
ANISOU  336  CA  CYS A  44     5117   7900   8109   2080   1059     83       C
ATOM    337  C   CYS A  44     -24.114  35.383  -5.441  1.00 58.05           C
ANISOU  337  C   CYS A  44     5154   7920   8984   1742   1878    466       C
ATOM    338  O   CYS A  44     -24.500  35.324  -4.274  1.00 58.38           O
ANISOU  338  O   CYS A  44     5342   7890   8951   1390   2544    611       O
ATOM    339  CB  CYS A  44     -22.352  33.627  -5.535  1.00 61.66           C
ANISOU  339  CB  CYS A  44     5417   8506   9503   2062    650   -638       C
ATOM    340  SG  CYS A  44     -20.703  33.164  -6.030  1.00 66.98           S
ANISOU  340  SG  CYS A  44     5855   8916  10678   2162    404  -1284       S
ATOM    341  N   LEU A  50     -22.844  27.054  -8.851  1.00 63.91           N
ANISOU  341  N   LEU A  50     7678   7626   8981  -1486  -2957   1127       N
ATOM    342  CA  LEU A  50     -22.231  25.759  -9.137  1.00 67.05           C
ANISOU  342  CA  LEU A  50     8044   7895   9537  -1576  -2281    742       C
ATOM    343  C   LEU A  50     -20.818  25.929  -9.693  1.00 67.52           C
ANISOU  343  C   LEU A  50     8082   7817   9754  -1274  -1554    733       C
ATOM    344  O   LEU A  50     -19.956  25.073  -9.484  1.00 66.42           O
ANISOU  344  O   LEU A  50     8013   7731   9494  -1379  -1623    812       O
ATOM    345  CB  LEU A  50     -23.087  24.956 -10.123  1.00 69.67           C
ANISOU  345  CB  LEU A  50     8393   8085   9994  -1756  -1866    260       C
ATOM    346  CG  LEU A  50     -22.694  23.489 -10.339  1.00 70.21           C
ANISOU  346  CG  LEU A  50     8558   8015  10105  -2152  -1758   -496       C
ATOM    347  CD1 LEU A  50     -23.372  22.575  -9.319  1.00 69.55           C
ANISOU  347  CD1 LEU A  50     8529   8025   9871  -2301  -1799   -792       C
ATOM    348  CD2 LEU A  50     -23.003  23.050 -11.766  1.00 71.76           C
ANISOU  348  CD2 LEU A  50     8653   8084  10527  -2170  -1658   -457       C
ATOM    349  N   ASN A  51     -20.598  27.025 -10.428  1.00 68.47           N
ANISOU  349  N   ASN A  51     8215   7690  10112   -749   -895    378       N
ATOM    350  CA  ASN A  51     -19.284  27.388 -10.954  1.00 67.16           C
ANISOU  350  CA  ASN A  51     8251   7636   9633   -240   -615    234       C
ATOM    351  C   ASN A  51     -19.295  28.853 -11.376  1.00 64.62           C
ANISOU  351  C   ASN A  51     7784   7461   9307     48   -926     21       C
ATOM    352  O   ASN A  51     -19.385  29.154 -12.573  1.00 62.60           O
ANISOU  352  O   ASN A  51     7756   7559   8471    -34  -1443    -37       O
ATOM    353  CB  ASN A  51     -18.895  26.492 -12.134  1.00 66.84           C
ANISOU  353  CB  ASN A  51     8607   7842   8948     20   -364    166       C
ATOM    354  CG  ASN A  51     -17.404  26.547 -12.454  1.00 65.76           C
ANISOU  354  CG  ASN A  51     8796   8011   8179    406   -300    147       C
ATOM    355  OD1 ASN A  51     -16.666  27.377 -11.921  1.00 63.71           O
ANISOU  355  OD1 ASN A  51     8831   7988   7386    485   -393   -149       O
ATOM    356  ND2 ASN A  51     -16.960  25.658 -13.338  1.00 65.57           N
ANISOU  356  ND2 ASN A  51     8909   8170   7836    579   -357    364       N
ATOM    357  N   PRO A  52     -19.210  29.788 -10.433  1.00 61.86           N
ANISOU  357  N   PRO A  52     7255   7080   9169    352  -1235     39       N
ATOM    358  CA  PRO A  52     -19.306  31.206 -10.794  1.00 59.34           C
ANISOU  358  CA  PRO A  52     6934   6878   8734    685  -1521    449       C
ATOM    359  C   PRO A  52     -18.100  31.669 -11.593  1.00 56.87           C
ANISOU  359  C   PRO A  52     6969   6996   7641    818  -1438    749       C
ATOM    360  O   PRO A  52     -16.995  31.137 -11.464  1.00 61.35           O
ANISOU  360  O   PRO A  52     7385   7403   8524    744   -646    827       O
ATOM    361  CB  PRO A  52     -19.368  31.920  -9.435  1.00 58.39           C
ANISOU  361  CB  PRO A  52     6694   6628   8865    701  -1748    394       C
ATOM    362  CG  PRO A  52     -19.602  30.836  -8.412  1.00 59.83           C
ANISOU  362  CG  PRO A  52     6794   6751   9188    501  -1560     45       C
ATOM    363  CD  PRO A  52     -19.002  29.599  -8.988  1.00 60.90           C
ANISOU  363  CD  PRO A  52     7006   6902   9231    346  -1366    -47       C
ATOM    364  N   ASN A  53     -18.325  32.674 -12.435  1.00 49.10           N
ANISOU  364  N   ASN A  53     6619   6887   5149    986  -2452   1185       N
ATOM    365  CA  ASN A  53     -17.232  33.420 -13.055  1.00 47.98           C
ANISOU  365  CA  ASN A  53     6629   7006   4597   1253  -1563   1055       C
ATOM    366  C   ASN A  53     -17.028  34.659 -12.186  1.00 43.50           C
ANISOU  366  C   ASN A  53     6063   6316   4149   1426  -1817   1189       C
ATOM    367  O   ASN A  53     -17.650  35.700 -12.391  1.00 42.99           O
ANISOU  367  O   ASN A  53     6061   6279   3994   1414  -2174   1102       O
ATOM    368  CB  ASN A  53     -17.537  33.770 -14.505  1.00 52.65           C
ANISOU  368  CB  ASN A  53     7159   7874   4973   1270   -465    823       C
ATOM    369  CG  ASN A  53     -16.309  34.251 -15.256  1.00 57.93           C
ANISOU  369  CG  ASN A  53     7718   8853   5439   1284    177    136       C
ATOM    370  OD1 ASN A  53     -15.438  34.918 -14.690  1.00 54.02           O
ANISOU  370  OD1 ASN A  53     7773   9404   3346   1372   -130    717       O
ATOM    371  ND2 ASN A  53     -16.229  33.909 -16.540  1.00 62.07           N
ANISOU  371  ND2 ASN A  53     7962   9016   6606   1202    152   -674       N
ATOM    372  N   TYR A  54     -16.155  34.529 -11.184  1.00 39.49           N
ANISOU  372  N   TYR A  54     5111   5610   4282   1366  -1548    661       N
ATOM    373  CA  TYR A  54     -16.049  35.571 -10.174  1.00 32.38           C
ANISOU  373  CA  TYR A  54     4206   4737   3358   1252  -1312   1280       C
ATOM    374  C   TYR A  54     -15.503  36.877 -10.738  1.00 34.59           C
ANISOU  374  C   TYR A  54     4294   5197   3653   1779   -728   1499       C
ATOM    375  O   TYR A  54     -15.847  37.951 -10.233  1.00 35.71           O
ANISOU  375  O   TYR A  54     4274   4941   4354   2174   -166   1594       O
ATOM    376  CB  TYR A  54     -15.173  35.097  -9.018  1.00 30.07           C
ANISOU  376  CB  TYR A  54     3833   4049   3543   1153  -1190   1381       C
ATOM    377  CG  TYR A  54     -15.828  34.097  -8.091  1.00 30.51           C
ANISOU  377  CG  TYR A  54     3484   4715   3393   1124   -880   1532       C
ATOM    378  CD1 TYR A  54     -16.747  34.503  -7.126  1.00 33.29           C
ANISOU  378  CD1 TYR A  54     3572   4968   4110    947   -524    979       C
ATOM    379  CD2 TYR A  54     -15.484  32.751  -8.139  1.00 29.99           C
ANISOU  379  CD2 TYR A  54     2964   4833   3598    867  -1259    940       C
ATOM    380  CE1 TYR A  54     -17.328  33.579  -6.248  1.00 33.19           C
ANISOU  380  CE1 TYR A  54     3612   4850   4148   1046   -621   1024       C
ATOM    381  CE2 TYR A  54     -16.048  31.831  -7.271  1.00 31.44           C
ANISOU  381  CE2 TYR A  54     2875   5165   3907    746   -961    367       C
ATOM    382  CZ  TYR A  54     -16.971  32.241  -6.334  1.00 35.59           C
ANISOU  382  CZ  TYR A  54     3338   5141   5045    940   -154    984       C
ATOM    383  OH  TYR A  54     -17.520  31.301  -5.480  1.00 36.78           O
ANISOU  383  OH  TYR A  54     3092   5040   5842   1307    533   1486       O
ATOM    384  N   GLU A  55     -14.647  36.824 -11.760  1.00 36.38           N
ANISOU  384  N   GLU A  55     4473   5598   3752   1541   -988   1669       N
ATOM    385  CA  GLU A  55     -14.142  38.072 -12.322  1.00 41.36           C
ANISOU  385  CA  GLU A  55     4954   6108   4652   1672   -573   2427       C
ATOM    386  C   GLU A  55     -15.274  38.876 -12.956  1.00 43.28           C
ANISOU  386  C   GLU A  55     5064   6586   4795   1667   -781   2469       C
ATOM    387  O   GLU A  55     -15.382  40.087 -12.739  1.00 43.51           O
ANISOU  387  O   GLU A  55     5169   6637   4726   1609   -953   2402       O
ATOM    388  CB  GLU A  55     -13.028  37.804 -13.333  1.00 51.15           C
ANISOU  388  CB  GLU A  55     5618   6856   6959   1652    199   2214       C
ATOM    389  CG  GLU A  55     -12.344  39.086 -13.809  1.00 59.71           C
ANISOU  389  CG  GLU A  55     6377   7498   8813   1516    430   1736       C
ATOM    390  CD  GLU A  55     -11.158  38.832 -14.724  1.00 68.33           C
ANISOU  390  CD  GLU A  55     7401   7993  10570   1199   1021   1099       C
ATOM    391  OE1 GLU A  55     -10.858  37.650 -15.003  1.00 72.76           O
ANISOU  391  OE1 GLU A  55     7829   8154  11660   1162   1094   1002       O
ATOM    392  OE2 GLU A  55     -10.521  39.816 -15.162  1.00 68.80           O
ANISOU  392  OE2 GLU A  55     7701   7949  10493    942   1406    967       O
ATOM    393  N   ASP A  56     -16.147  38.207 -13.713  1.00 46.11           N
ANISOU  393  N   ASP A  56     5156   6998   5367   1772  -1190   2201       N
ATOM    394  CA  ASP A  56     -17.330  38.871 -14.262  1.00 47.67           C
ANISOU  394  CA  ASP A  56     5570   6961   5581   1838   -735   2093       C
ATOM    395  C   ASP A  56     -18.213  39.424 -13.155  1.00 46.20           C
ANISOU  395  C   ASP A  56     5260   6434   5859   2014   -491   2736       C
ATOM    396  O   ASP A  56     -18.669  40.572 -13.221  1.00 46.32           O
ANISOU  396  O   ASP A  56     5266   6485   5848   1735   -620   2898       O
ATOM    397  CB  ASP A  56     -18.135  37.895 -15.119  1.00 52.01           C
ANISOU  397  CB  ASP A  56     6127   7534   6100   1475   -618   1189       C
ATOM    398  CG  ASP A  56     -17.779  37.969 -16.581  1.00 53.96           C
ANISOU  398  CG  ASP A  56     6424   7558   6520   1543   -846    682       C
ATOM    399  OD1 ASP A  56     -16.790  38.648 -16.925  1.00 52.76           O
ANISOU  399  OD1 ASP A  56     6143   7456   6446   1706  -1040    474       O
ATOM    400  OD2 ASP A  56     -18.502  37.350 -17.387  1.00 57.76           O
ANISOU  400  OD2 ASP A  56     6750   7642   7556   1494   -942    427       O
ATOM    401  N   LEU A  57     -18.472  38.614 -12.121  1.00 41.17           N
ANISOU  401  N   LEU A  57     4855   5971   4818   1927   -195   2446       N
ATOM    402  CA  LEU A  57     -19.395  39.046 -11.080  1.00 40.22           C
ANISOU  402  CA  LEU A  57     4445   5538   5301   1575   -101   2686       C
ATOM    403  C   LEU A  57     -18.868  40.278 -10.359  1.00 39.84           C
ANISOU  403  C   LEU A  57     4225   5317   5596   1898    203   2459       C
ATOM    404  O   LEU A  57     -19.643  41.176 -10.006  1.00 42.30           O
ANISOU  404  O   LEU A  57     4236   5406   6430   1907    447   2680       O
ATOM    405  CB  LEU A  57     -19.661  37.906 -10.097  1.00 41.02           C
ANISOU  405  CB  LEU A  57     4262   5092   6231   1428   -313   2655       C
ATOM    406  CG  LEU A  57     -20.393  36.694 -10.677  1.00 41.75           C
ANISOU  406  CG  LEU A  57     4105   4941   6818   1171   -653   2502       C
ATOM    407  CD1 LEU A  57     -20.418  35.561  -9.671  1.00 41.52           C
ANISOU  407  CD1 LEU A  57     3803   5065   6908   1112  -1180   2212       C
ATOM    408  CD2 LEU A  57     -21.807  37.054 -11.101  1.00 42.30           C
ANISOU  408  CD2 LEU A  57     4263   4712   7097   1054   -542   2736       C
ATOM    409  N   LEU A  58     -17.548  40.356 -10.159  1.00 37.03           N
ANISOU  409  N   LEU A  58     3969   4976   5126   1888    153   2148       N
ATOM    410  CA  LEU A  58     -16.975  41.479  -9.424  1.00 34.62           C
ANISOU  410  CA  LEU A  58     3845   4769   4539   1882     79   1901       C
ATOM    411  C   LEU A  58     -17.010  42.763 -10.243  1.00 34.83           C
ANISOU  411  C   LEU A  58     4307   4678   4250   2104    458   1884       C
ATOM    412  O   LEU A  58     -17.208  43.854  -9.695  1.00 36.62           O
ANISOU  412  O   LEU A  58     4901   4675   4338   2070    353   2000       O
ATOM    413  CB  LEU A  58     -15.542  41.157  -9.005  1.00 32.30           C
ANISOU  413  CB  LEU A  58     3416   4483   4373   1749      3   1698       C
ATOM    414  CG  LEU A  58     -14.949  42.187  -8.048  1.00 35.37           C
ANISOU  414  CG  LEU A  58     3092   4901   5446   1681    615   1630       C
ATOM    415  CD1 LEU A  58     -15.851  42.372  -6.831  1.00 36.84           C
ANISOU  415  CD1 LEU A  58     3232   4824   5941   1283    995   1757       C
ATOM    416  CD2 LEU A  58     -13.564  41.742  -7.629  1.00 34.93           C
ANISOU  416  CD2 LEU A  58     3326   4849   5097   1616    163   1800       C
ATOM    417  N   ILE A  59     -16.795  42.656 -11.552  1.00 33.57           N
ANISOU  417  N   ILE A  59     4377   4599   3780   2017    634   1910       N
ATOM    418  CA  ILE A  59     -16.840  43.844 -12.398  1.00 34.10           C
ANISOU  418  CA  ILE A  59     4411   4773   3772   1872    631   2077       C
ATOM    419  C   ILE A  59     -18.223  44.476 -12.348  1.00 37.14           C
ANISOU  419  C   ILE A  59     4530   5087   4495   1893    385   2313       C
ATOM    420  O   ILE A  59     -18.365  45.706 -12.431  1.00 39.91           O
ANISOU  420  O   ILE A  59     4355   5221   5588   2179     83   2067       O
ATOM    421  CB  ILE A  59     -16.421  43.478 -13.831  1.00 36.20           C
ANISOU  421  CB  ILE A  59     4716   5493   3544   2374    550   1846       C
ATOM    422  CG1 ILE A  59     -14.910  43.247 -13.885  1.00 38.84           C
ANISOU  422  CG1 ILE A  59     4717   5996   4044   1740    434    958       C
ATOM    423  CG2 ILE A  59     -16.840  44.562 -14.794  1.00 36.17           C
ANISOU  423  CG2 ILE A  59     4895   5578   3269   2396    774   1838       C
ATOM    424  CD1 ILE A  59     -14.419  42.676 -15.188  1.00 40.64           C
ANISOU  424  CD1 ILE A  59     4870   6311   4261   1189    685   1150       C
ATOM    425  N   ARG A  60     -19.259  43.659 -12.186  1.00 37.23           N
ANISOU  425  N   ARG A  60     4704   4943   4498   1820    221   2278       N
ATOM    426  CA  ARG A  60     -20.632  44.143 -12.160  1.00 37.29           C
ANISOU  426  CA  ARG A  60     4629   5098   4444   2009     51   1985       C
ATOM    427  C   ARG A  60     -21.040  44.721 -10.812  1.00 40.22           C
ANISOU  427  C   ARG A  60     5097   5114   5069   2425    518   1772       C
ATOM    428  O   ARG A  60     -22.156  45.232 -10.693  1.00 42.91           O
ANISOU  428  O   ARG A  60     5408   5228   5667   2795    787   1884       O
ATOM    429  CB  ARG A  60     -21.572  43.006 -12.554  1.00 35.70           C
ANISOU  429  CB  ARG A  60     4189   4715   4659   1703   -373   1974       C
ATOM    430  CG  ARG A  60     -21.274  42.493 -13.941  1.00 34.73           C
ANISOU  430  CG  ARG A  60     4145   4490   4560   1571   -173   2078       C
ATOM    431  CD  ARG A  60     -21.973  41.193 -14.257  1.00 37.15           C
ANISOU  431  CD  ARG A  60     4307   4699   5108   1511    -58   2021       C
ATOM    432  NE  ARG A  60     -21.539  40.706 -15.560  1.00 41.81           N
ANISOU  432  NE  ARG A  60     4645   4709   6532   1255   -170   1733       N
ATOM    433  CZ  ARG A  60     -21.758  39.484 -16.020  1.00 47.37           C
ANISOU  433  CZ  ARG A  60     4803   4798   8399   1124    390    985       C
ATOM    434  NH1 ARG A  60     -22.409  38.583 -15.303  1.00 48.55           N
ANISOU  434  NH1 ARG A  60     4908   5206   8332    920    342   1056       N
ATOM    435  NH2 ARG A  60     -21.312  39.159 -17.231  1.00 48.64           N
ANISOU  435  NH2 ARG A  60     4594   4482   9405   1582    879    599       N
ATOM    436  N   LYS A  61     -20.180  44.651  -9.801  1.00 36.18           N
ANISOU  436  N   LYS A  61     5177   4968   3603   2695    606   1439       N
ATOM    437  CA  LYS A  61     -20.490  45.200  -8.489  1.00 38.54           C
ANISOU  437  CA  LYS A  61     5804   5212   3627   2408    945   1936       C
ATOM    438  C   LYS A  61     -20.083  46.668  -8.395  1.00 40.07           C
ANISOU  438  C   LYS A  61     6505   4983   3735   2519    997   1687       C
ATOM    439  O   LYS A  61     -19.191  47.139  -9.101  1.00 40.51           O
ANISOU  439  O   LYS A  61     6816   4889   3688   1975    781   1950       O
ATOM    440  CB  LYS A  61     -19.773  44.401  -7.400  1.00 38.42           C
ANISOU  440  CB  LYS A  61     5310   5639   3649   2666   1411   2059       C
ATOM    441  CG  LYS A  61     -20.345  43.016  -7.176  1.00 41.84           C
ANISOU  441  CG  LYS A  61     5556   5844   4499   3105   1455   2017       C
ATOM    442  CD  LYS A  61     -21.369  43.046  -6.052  1.00 46.27           C
ANISOU  442  CD  LYS A  61     5942   6298   5341   3340   1567   1841       C
ATOM    443  CE  LYS A  61     -22.111  41.736  -5.935  1.00 49.33           C
ANISOU  443  CE  LYS A  61     6364   6422   5958   3534   2096   1718       C
ATOM    444  NZ  LYS A  61     -23.217  41.851  -4.951  1.00 53.44           N
ANISOU  444  NZ  LYS A  61     7236   6557   6510   3641   2582   1301       N
ATOM    445  N   SER A  62     -20.750  47.388  -7.497  1.00 43.28           N
ANISOU  445  N   SER A  62     6926   5060   4459   2943   1312   1702       N
ATOM    446  CA  SER A  62     -20.340  48.719  -7.079  1.00 47.58           C
ANISOU  446  CA  SER A  62     7665   5287   5126   2991    891   1525       C
ATOM    447  C   SER A  62     -20.016  48.698  -5.590  1.00 46.29           C
ANISOU  447  C   SER A  62     7666   5025   4896   2924    448   1716       C
ATOM    448  O   SER A  62     -20.497  47.839  -4.846  1.00 46.95           O
ANISOU  448  O   SER A  62     7833   4856   5149   3061    722   1581       O
ATOM    449  CB  SER A  62     -21.431  49.767  -7.345  1.00 51.16           C
ANISOU  449  CB  SER A  62     8013   5666   5759   3092    913   1063       C
ATOM    450  OG  SER A  62     -22.019  49.610  -8.628  1.00 55.74           O
ANISOU  450  OG  SER A  62     8476   6122   6580   2557   1658    354       O
ATOM    451  N   ASN A  63     -19.205  49.670  -5.161  1.00 46.41           N
ANISOU  451  N   ASN A  63     7403   5070   5162   2878    471   1861       N
ATOM    452  CA  ASN A  63     -18.861  49.787  -3.744  1.00 46.50           C
ANISOU  452  CA  ASN A  63     7028   5143   5496   2894    512   1952       C
ATOM    453  C   ASN A  63     -20.106  49.785  -2.859  1.00 46.06           C
ANISOU  453  C   ASN A  63     6982   5305   5214   3122    962   1874       C
ATOM    454  O   ASN A  63     -20.124  49.143  -1.799  1.00 43.44           O
ANISOU  454  O   ASN A  63     6741   5397   4367   2897   1426   2081       O
ATOM    455  CB  ASN A  63     -18.051  51.064  -3.497  1.00 50.02           C
ANISOU  455  CB  ASN A  63     7360   4943   6701   3041   1128   1900       C
ATOM    456  CG  ASN A  63     -16.671  51.024  -4.128  1.00 51.48           C
ANISOU  456  CG  ASN A  63     7703   4776   7080   2899   1773   2050       C
ATOM    457  OD1 ASN A  63     -16.129  49.953  -4.414  1.00 53.12           O
ANISOU  457  OD1 ASN A  63     7954   4744   7485   2958   2327   1838       O
ATOM    458  ND2 ASN A  63     -16.081  52.202  -4.326  1.00 48.95           N
ANISOU  458  ND2 ASN A  63     7583   4702   6314   2569   1610   2314       N
ATOM    459  N   HIS A  64     -21.162  50.483  -3.290  1.00 47.07           N
ANISOU  459  N   HIS A  64     6539   5181   6164   3237    647   1376       N
ATOM    460  CA  HIS A  64     -22.377  50.617  -2.493  1.00 52.48           C
ANISOU  460  CA  HIS A  64     6989   5471   7478   3422    565   1449       C
ATOM    461  C   HIS A  64     -23.187  49.325  -2.400  1.00 49.10           C
ANISOU  461  C   HIS A  64     6615   5684   6357   3446    648   1453       C
ATOM    462  O   HIS A  64     -24.122  49.267  -1.594  1.00 47.02           O
ANISOU  462  O   HIS A  64     6365   5911   5588   3523    825   1344       O
ATOM    463  CB  HIS A  64     -23.249  51.758  -3.047  1.00 58.00           C
ANISOU  463  CB  HIS A  64     7593   5978   8464   3665   -106   1514       C
ATOM    464  CG  HIS A  64     -23.977  51.422  -4.314  1.00 62.68           C
ANISOU  464  CG  HIS A  64     8141   6014   9661   3793    -39   1602       C
ATOM    465  ND1 HIS A  64     -23.449  51.664  -5.565  1.00 64.57           N
ANISOU  465  ND1 HIS A  64     8403   5886  10246   3812    265   1475       N
ATOM    466  CD2 HIS A  64     -25.204  50.886  -4.523  1.00 63.86           C
ANISOU  466  CD2 HIS A  64     8162   6043  10058   3810   -333   1541       C
ATOM    467  CE1 HIS A  64     -24.314  51.281  -6.488  1.00 64.97           C
ANISOU  467  CE1 HIS A  64     8346   5896  10443   3885      6   1224       C
ATOM    468  NE2 HIS A  64     -25.386  50.802  -5.883  1.00 64.73           N
ANISOU  468  NE2 HIS A  64     8235   5994  10366   3878   -362   1322       N
ATOM    469  N   ASN A  65     -22.860  48.295  -3.190  1.00 44.90           N
ANISOU  469  N   ASN A  65     6308   5428   5323   3108    125   1514       N
ATOM    470  CA  ASN A  65     -23.532  47.007  -3.047  1.00 42.98           C
ANISOU  470  CA  ASN A  65     6098   5632   4601   2816    229   1868       C
ATOM    471  C   ASN A  65     -23.082  46.254  -1.801  1.00 41.42           C
ANISOU  471  C   ASN A  65     5791   5430   4517   2612    328   1968       C
ATOM    472  O   ASN A  65     -23.772  45.322  -1.375  1.00 43.93           O
ANISOU  472  O   ASN A  65     5873   5297   5520   2953   1034   1837       O
ATOM    473  CB  ASN A  65     -23.273  46.108  -4.259  1.00 44.16           C
ANISOU  473  CB  ASN A  65     6004   5868   4906   2952    241   1888       C
ATOM    474  CG  ASN A  65     -23.745  46.715  -5.556  1.00 46.15           C
ANISOU  474  CG  ASN A  65     5921   6354   5260   2972    229   1715       C
ATOM    475  OD1 ASN A  65     -23.036  46.675  -6.559  1.00 46.08           O
ANISOU  475  OD1 ASN A  65     5841   6894   4772   2531    679   1446       O
ATOM    476  ND2 ASN A  65     -24.948  47.269  -5.550  1.00 46.31           N
ANISOU  476  ND2 ASN A  65     5795   5764   6034   3104   -213   1462       N
ATOM    477  N   PHE A  66     -21.936  46.618  -1.230  1.00 39.76           N
ANISOU  477  N   PHE A  66     5675   5401   4031   2676    342   1734       N
ATOM    478  CA  PHE A  66     -21.357  45.908  -0.092  1.00 39.26           C
ANISOU  478  CA  PHE A  66     5663   5276   3977   2844   1119   1750       C
ATOM    479  C   PHE A  66     -21.793  46.600   1.196  1.00 40.44           C
ANISOU  479  C   PHE A  66     5644   4925   4798   2625   1474   1254       C
ATOM    480  O   PHE A  66     -21.436  47.756   1.439  1.00 42.59           O
ANISOU  480  O   PHE A  66     5946   5125   5113   2264   1602   1301       O
ATOM    481  CB  PHE A  66     -19.834  45.868  -0.191  1.00 39.68           C
ANISOU  481  CB  PHE A  66     5666   5233   4178   2753   1424   1741       C
ATOM    482  CG  PHE A  66     -19.312  45.059  -1.347  1.00 37.31           C
ANISOU  482  CG  PHE A  66     5374   5004   3798   2825   1177   1627       C
ATOM    483  CD1 PHE A  66     -19.213  43.681  -1.256  1.00 37.88           C
ANISOU  483  CD1 PHE A  66     5317   4904   4171   2682   1200   1327       C
ATOM    484  CD2 PHE A  66     -18.894  45.682  -2.515  1.00 38.12           C
ANISOU  484  CD2 PHE A  66     5163   5169   4154   2758    844   1687       C
ATOM    485  CE1 PHE A  66     -18.713  42.928  -2.326  1.00 36.11           C
ANISOU  485  CE1 PHE A  66     5131   4669   3918   2465    586   1621       C
ATOM    486  CE2 PHE A  66     -18.398  44.939  -3.581  1.00 36.14           C
ANISOU  486  CE2 PHE A  66     5072   5108   3551   2638    686   1579       C
ATOM    487  CZ  PHE A  66     -18.310  43.559  -3.484  1.00 36.90           C
ANISOU  487  CZ  PHE A  66     5017   4872   4132   2835    769   1161       C
ATOM    488  N   LEU A  67     -22.559  45.892   2.017  1.00 36.90           N
ANISOU  488  N   LEU A  67     5066   4544   4410   2635   1555   1544       N
ATOM    489  CA  LEU A  67     -22.959  46.366   3.336  1.00 38.44           C
ANISOU  489  CA  LEU A  67     5133   4626   4846   2640   1551   1650       C
ATOM    490  C   LEU A  67     -22.016  45.739   4.354  1.00 35.95           C
ANISOU  490  C   LEU A  67     5083   4543   4032   2433   1202   1790       C
ATOM    491  O   LEU A  67     -22.008  44.519   4.520  1.00 34.90           O
ANISOU  491  O   LEU A  67     4563   4514   4183   2097    858   2000       O
ATOM    492  CB  LEU A  67     -24.414  45.994   3.617  1.00 45.66           C
ANISOU  492  CB  LEU A  67     5450   5165   6733   2170   1659   1602       C
ATOM    493  CG  LEU A  67     -25.057  46.415   4.944  1.00 52.04           C
ANISOU  493  CG  LEU A  67     5805   5735   8235   1907   1793   1329       C
ATOM    494  CD1 LEU A  67     -24.827  47.891   5.230  1.00 51.50           C
ANISOU  494  CD1 LEU A  67     5937   5686   7946   2092   1686    983       C
ATOM    495  CD2 LEU A  67     -26.551  46.104   4.926  1.00 55.73           C
ANISOU  495  CD2 LEU A  67     5810   6041   9326   1776   2059   1299       C
ATOM    496  N   VAL A  68     -21.198  46.564   5.004  1.00 35.96           N
ANISOU  496  N   VAL A  68     5342   4448   3874   2559   1207   1626       N
ATOM    497  CA  VAL A  68     -20.224  46.100   5.991  1.00 35.74           C
ANISOU  497  CA  VAL A  68     5542   4186   3853   2654   1630   1170       C
ATOM    498  C   VAL A  68     -20.595  46.723   7.328  1.00 38.60           C
ANISOU  498  C   VAL A  68     5889   4290   4488   2619   1835   1688       C
ATOM    499  O   VAL A  68     -20.733  47.949   7.431  1.00 39.91           O
ANISOU  499  O   VAL A  68     5935   4287   4943   2673   1789   1515       O
ATOM    500  CB  VAL A  68     -18.783  46.460   5.597  1.00 34.28           C
ANISOU  500  CB  VAL A  68     5230   4157   3637   2649    681    952       C
ATOM    501  CG1 VAL A  68     -17.799  45.960   6.656  1.00 34.70           C
ANISOU  501  CG1 VAL A  68     5244   4254   3688   2559    736   1269       C
ATOM    502  CG2 VAL A  68     -18.442  45.866   4.236  1.00 32.70           C
ANISOU  502  CG2 VAL A  68     4911   3996   3518   2540    900    370       C
ATOM    503  N   GLN A  69     -20.772  45.884   8.344  1.00 37.88           N
ANISOU  503  N   GLN A  69     5775   4428   4191   2607   1880   1816       N
ATOM    504  CA  GLN A  69     -21.210  46.341   9.655  1.00 40.37           C
ANISOU  504  CA  GLN A  69     5889   4891   4558   2672   1367   2012       C
ATOM    505  C   GLN A  69     -20.242  45.829  10.710  1.00 39.32           C
ANISOU  505  C   GLN A  69     6039   4514   4386   2727   1633   1674       C
ATOM    506  O   GLN A  69     -19.988  44.623  10.793  1.00 36.27           O
ANISOU  506  O   GLN A  69     5863   3987   3931   2543   2010   1409       O
ATOM    507  CB  GLN A  69     -22.638  45.874   9.940  1.00 46.18           C
ANISOU  507  CB  GLN A  69     5858   5804   5882   2944   1325   2165       C
ATOM    508  CG  GLN A  69     -23.659  46.509   9.000  1.00 53.24           C
ANISOU  508  CG  GLN A  69     6060   7036   7135   2612   2011   1801       C
ATOM    509  CD  GLN A  69     -25.051  45.927   9.145  1.00 60.37           C
ANISOU  509  CD  GLN A  69     6113   8113   8712   2552   2683   1282       C
ATOM    510  OE1 GLN A  69     -25.447  45.044   8.382  1.00 64.01           O
ANISOU  510  OE1 GLN A  69     6001   8349   9973   2534   2833   1055       O
ATOM    511  NE2 GLN A  69     -25.806  46.428  10.117  1.00 61.32           N
ANISOU  511  NE2 GLN A  69     6315   8518   8467   2687   2906   1331       N
ATOM    512  N   ALA A  70     -19.686  46.751  11.491  1.00 40.37           N
ANISOU  512  N   ALA A  70     6116   4633   4591   2767   1692   1818       N
ATOM    513  CA  ALA A  70     -18.835  46.427  12.631  1.00 42.06           C
ANISOU  513  CA  ALA A  70     6398   4551   5032   2849   1878   1274       C
ATOM    514  C   ALA A  70     -19.673  46.732  13.863  1.00 45.89           C
ANISOU  514  C   ALA A  70     6730   5126   5582   2450   2595    812       C
ATOM    515  O   ALA A  70     -19.828  47.896  14.244  1.00 45.27           O
ANISOU  515  O   ALA A  70     6682   4519   5998   2616   2587    834       O
ATOM    516  CB  ALA A  70     -17.536  47.226  12.608  1.00 40.17           C
ANISOU  516  CB  ALA A  70     6361   4152   4751   2811   1243   1030       C
ATOM    517  N   GLY A  71     -20.224  45.688  14.471  1.00 47.95           N
ANISOU  517  N   GLY A  71     6946   5773   5501   2056   2634    856       N
ATOM    518  CA  GLY A  71     -21.271  45.908  15.454  1.00 52.37           C
ANISOU  518  CA  GLY A  71     7133   6202   6561   1753   2508   1483       C
ATOM    519  C   GLY A  71     -22.422  46.646  14.799  1.00 56.40           C
ANISOU  519  C   GLY A  71     7464   6566   7401   1699   2389   1841       C
ATOM    520  O   GLY A  71     -22.912  46.260  13.732  1.00 58.79           O
ANISOU  520  O   GLY A  71     7630   6694   8014   1678   2143   2004       O
ATOM    521  N   ASN A  72     -22.859  47.734  15.434  1.00 56.05           N
ANISOU  521  N   ASN A  72     7538   6766   6991   1841   3021   1745       N
ATOM    522  CA  ASN A  72     -23.898  48.566  14.838  1.00 62.61           C
ANISOU  522  CA  ASN A  72     7883   7295   8613   1455   2744   1922       C
ATOM    523  C   ASN A  72     -23.338  49.460  13.739  1.00 64.17           C
ANISOU  523  C   ASN A  72     8252   7038   9092   1467   1835   2543       C
ATOM    524  O   ASN A  72     -24.004  49.694  12.725  1.00 69.14           O
ANISOU  524  O   ASN A  72     8446   7555  10271   1400   1350   3256       O
ATOM    525  CB  ASN A  72     -24.571  49.411  15.919  1.00 67.42           C
ANISOU  525  CB  ASN A  72     7887   7868   9860   1281   2870   1371       C
ATOM    526  CG  ASN A  72     -25.086  48.572  17.070  1.00 71.50           C
ANISOU  526  CG  ASN A  72     7789   8397  10981    974   2951    991       C
ATOM    527  OD1 ASN A  72     -25.764  47.565  16.862  1.00 73.95           O
ANISOU  527  OD1 ASN A  72     7775   8766  11555    874   3181    897       O
ATOM    528  ND2 ASN A  72     -24.754  48.974  18.293  1.00 72.18           N
ANISOU  528  ND2 ASN A  72     7719   8412  11296    876   2749    837       N
ATOM    529  N   VAL A  73     -22.109  49.949  13.923  1.00 58.39           N
ANISOU  529  N   VAL A  73     8237   6080   7867   1709   1481   2050       N
ATOM    530  CA  VAL A  73     -21.541  50.956  13.034  1.00 53.03           C
ANISOU  530  CA  VAL A  73     8335   5108   6705   1887   1550   1600       C
ATOM    531  C   VAL A  73     -21.391  50.398  11.628  1.00 49.79           C
ANISOU  531  C   VAL A  73     8318   4602   5996   2284   1605   2122       C
ATOM    532  O   VAL A  73     -20.828  49.316  11.424  1.00 46.11           O
ANISOU  532  O   VAL A  73     8150   4362   5009   2325   1690    956       O
ATOM    533  CB  VAL A  73     -20.190  51.434  13.587  1.00 54.32           C
ANISOU  533  CB  VAL A  73     8635   4929   7073   1550   1658    573       C
ATOM    534  CG1 VAL A  73     -19.482  52.322  12.579  1.00 53.96           C
ANISOU  534  CG1 VAL A  73     8802   4727   6974   1150   1662    483       C
ATOM    535  CG2 VAL A  73     -20.390  52.155  14.911  1.00 56.78           C
ANISOU  535  CG2 VAL A  73     8712   5249   7612   1472   1591    159       C
ATOM    536  N   GLN A  74     -21.885  51.141  10.645  1.00 52.35           N
ANISOU  536  N   GLN A  74     8517   4644   6729   2718   1742   1902       N
ATOM    537  CA  GLN A  74     -21.699  50.757   9.256  1.00 52.86           C
ANISOU  537  CA  GLN A  74     8493   4739   6853   2804   1712   1854       C
ATOM    538  C   GLN A  74     -20.403  51.364   8.732  1.00 51.83           C
ANISOU  538  C   GLN A  74     8561   4409   6722   2750   2048   1524       C
ATOM    539  O   GLN A  74     -20.122  52.544   8.966  1.00 53.83           O
ANISOU  539  O   GLN A  74     8761   4667   7025   2798   2761   1086       O
ATOM    540  CB  GLN A  74     -22.886  51.195   8.397  1.00 56.96           C
ANISOU  540  CB  GLN A  74     8404   5313   7925   2950   1146   1666       C
ATOM    541  CG  GLN A  74     -22.986  50.420   7.092  1.00 62.31           C
ANISOU  541  CG  GLN A  74     8326   5964   9384   2891    753   1556       C
ATOM    542  CD  GLN A  74     -23.850  51.109   6.054  1.00 66.87           C
ANISOU  542  CD  GLN A  74     8217   6701  10489   2766    741   1020       C
ATOM    543  OE1 GLN A  74     -23.518  51.123   4.866  1.00 67.50           O
ANISOU  543  OE1 GLN A  74     8286   7000  10360   2574   1133   1020       O
ATOM    544  NE2 GLN A  74     -24.967  51.675   6.493  1.00 67.38           N
ANISOU  544  NE2 GLN A  74     7891   6801  10910   3065    344    513       N
ATOM    545  N   LEU A  75     -19.610  50.544   8.045  1.00 47.18           N
ANISOU  545  N   LEU A  75     7982   4013   5930   2622   1735   1468       N
ATOM    546  CA  LEU A  75     -18.384  50.974   7.386  1.00 45.88           C
ANISOU  546  CA  LEU A  75     7878   3820   5735   2446   1426   1464       C
ATOM    547  C   LEU A  75     -18.656  51.093   5.895  1.00 49.73           C
ANISOU  547  C   LEU A  75     8175   4015   6705   2408   2130   1748       C
ATOM    548  O   LEU A  75     -19.226  50.179   5.289  1.00 53.44           O
ANISOU  548  O   LEU A  75     8580   4441   7283   1891   2250   1850       O
ATOM    549  CB  LEU A  75     -17.242  49.982   7.632  1.00 43.15           C
ANISOU  549  CB  LEU A  75     7542   3641   5214   2360   1040   1322       C
ATOM    550  CG  LEU A  75     -16.980  49.566   9.080  1.00 43.60           C
ANISOU  550  CG  LEU A  75     7621   3514   5430   2313    594   1186       C
ATOM    551  CD1 LEU A  75     -15.823  48.557   9.170  1.00 45.24           C
ANISOU  551  CD1 LEU A  75     7941   3651   5597   2221    870    968       C
ATOM    552  CD2 LEU A  75     -16.717  50.777   9.959  1.00 44.69           C
ANISOU  552  CD2 LEU A  75     7928   3628   5425   2075    172   1110       C
ATOM    553  N   ARG A  76     -18.248  52.210   5.304  1.00 49.73           N
ANISOU  553  N   ARG A  76     7819   4274   6802   2680   2498   1616       N
ATOM    554  CA  ARG A  76     -18.528  52.459   3.899  1.00 50.00           C
ANISOU  554  CA  ARG A  76     7747   4306   6945   2448   2616   2079       C
ATOM    555  C   ARG A  76     -17.376  51.952   3.043  1.00 47.32           C
ANISOU  555  C   ARG A  76     7587   4063   6328   2224   2496   2023       C
ATOM    556  O   ARG A  76     -16.206  52.242   3.317  1.00 47.50           O
ANISOU  556  O   ARG A  76     7564   3989   6496   2249   3112   1849       O
ATOM    557  CB  ARG A  76     -18.781  53.948   3.653  1.00 55.16           C
ANISOU  557  CB  ARG A  76     8371   4398   8188   2514   2930   1938       C
ATOM    558  CG  ARG A  76     -18.548  54.407   2.226  1.00 60.42           C
ANISOU  558  CG  ARG A  76     8813   4473   9669   2370   3155   1964       C
ATOM    559  CD  ARG A  76     -19.225  55.744   1.978  1.00 66.03           C
ANISOU  559  CD  ARG A  76     9428   4600  11061   2240   3469   1942       C
ATOM    560  NE  ARG A  76     -18.727  56.401   0.776  1.00 72.67           N
ANISOU  560  NE  ARG A  76     9966   5011  12632   2058   3757   1505       N
ATOM    561  CZ  ARG A  76     -17.684  57.220   0.756  1.00 78.03           C
ANISOU  561  CZ  ARG A  76    10466   5485  13698   1973   3639   1431       C
ATOM    562  NH1 ARG A  76     -17.002  57.499   1.857  1.00 79.12           N
ANISOU  562  NH1 ARG A  76    10522   5678  13863   2258   3358   1373       N
ATOM    563  NH2 ARG A  76     -17.313  57.772  -0.397  1.00 79.55           N
ANISOU  563  NH2 ARG A  76    10735   5500  13990   1679   3590   1649       N
ATOM    564  N   VAL A  77     -17.715  51.181   2.017  1.00 45.46           N
ANISOU  564  N   VAL A  77     7270   4001   6000   1986   1951   2065       N
ATOM    565  CA  VAL A  77     -16.722  50.617   1.111  1.00 41.62           C
ANISOU  565  CA  VAL A  77     6724   3883   5209   1795   1468   2092       C
ATOM    566  C   VAL A  77     -16.341  51.674   0.080  1.00 42.59           C
ANISOU  566  C   VAL A  77     6623   4017   5542   2004   1657   2142       C
ATOM    567  O   VAL A  77     -17.210  52.259  -0.577  1.00 44.37           O
ANISOU  567  O   VAL A  77     6297   4589   5974   2397   1509   2319       O
ATOM    568  CB  VAL A  77     -17.253  49.347   0.438  1.00 39.22           C
ANISOU  568  CB  VAL A  77     6523   3618   4761   1382    835   2035       C
ATOM    569  CG1 VAL A  77     -16.268  48.849  -0.604  1.00 38.99           C
ANISOU  569  CG1 VAL A  77     6714   3528   4571   1401    854   1329       C
ATOM    570  CG2 VAL A  77     -17.521  48.257   1.494  1.00 39.45           C
ANISOU  570  CG2 VAL A  77     6432   3696   4862   1231    729   2174       C
ATOM    571  N   ILE A  78     -15.041  51.937  -0.048  1.00 40.87           N
ANISOU  571  N   ILE A  78     6475   3651   5403   1831   1854   1950       N
ATOM    572  CA  ILE A  78     -14.534  52.908  -1.012  1.00 40.78           C
ANISOU  572  CA  ILE A  78     6551   3606   5336   1604   1898   1993       C
ATOM    573  C   ILE A  78     -13.712  52.259  -2.108  1.00 38.55           C
ANISOU  573  C   ILE A  78     6297   3400   4952   1399   1725   1891       C
ATOM    574  O   ILE A  78     -13.220  52.961  -3.003  1.00 40.00           O
ANISOU  574  O   ILE A  78     6518   3382   5297   1472   1626   1897       O
ATOM    575  CB  ILE A  78     -13.729  54.018  -0.312  1.00 41.51           C
ANISOU  575  CB  ILE A  78     6648   3705   5418   1918   1657   1932       C
ATOM    576  CG1 ILE A  78     -12.551  53.432   0.467  1.00 42.79           C
ANISOU  576  CG1 ILE A  78     6713   4259   5287   1652   1203   1709       C
ATOM    577  CG2 ILE A  78     -14.636  54.811   0.618  1.00 40.56           C
ANISOU  577  CG2 ILE A  78     6519   3744   5147   2214   2067   1408       C
ATOM    578  CD1 ILE A  78     -11.681  54.495   1.128  1.00 42.70           C
ANISOU  578  CD1 ILE A  78     6803   4603   4817   1500   1277   1456       C
ATOM    579  N   GLY A  79     -13.550  50.946  -2.072  1.00 38.24           N
ANISOU  579  N   GLY A  79     6404   3459   4664   1652   1069   1799       N
ATOM    580  CA  GLY A  79     -12.870  50.235  -3.132  1.00 36.60           C
ANISOU  580  CA  GLY A  79     6330   3063   4515   1748    897   1386       C
ATOM    581  C   GLY A  79     -12.975  48.752  -2.883  1.00 36.94           C
ANISOU  581  C   GLY A  79     6399   2918   4719   1785    408    903       C
ATOM    582  O   GLY A  79     -13.246  48.309  -1.761  1.00 36.69           O
ANISOU  582  O   GLY A  79     6583   2754   4605   1716    445   1007       O
ATOM    583  N   HIS A  80     -12.780  47.986  -3.950  1.00 33.53           N
ANISOU  583  N   HIS A  80     5882   2862   3996   1891    369    919       N
ATOM    584  CA  HIS A  80     -12.838  46.539  -3.830  1.00 34.00           C
ANISOU  584  CA  HIS A  80     5740   3461   3717   1652    -43   1007       C
ATOM    585  C   HIS A  80     -11.895  45.922  -4.846  1.00 32.85           C
ANISOU  585  C   HIS A  80     5674   3631   3176   1373     11   1212       C
ATOM    586  O   HIS A  80     -11.695  46.458  -5.941  1.00 34.18           O
ANISOU  586  O   HIS A  80     5527   4070   3391   1331    246   1872       O
ATOM    587  CB  HIS A  80     -14.261  46.006  -4.037  1.00 37.48           C
ANISOU  587  CB  HIS A  80     6145   4144   3954   1108   -386    782       C
ATOM    588  CG  HIS A  80     -14.887  46.436  -5.328  1.00 38.56           C
ANISOU  588  CG  HIS A  80     6340   4452   3859    963   -419   1168       C
ATOM    589  ND1 HIS A  80     -15.446  47.684  -5.505  1.00 39.57           N
ANISOU  589  ND1 HIS A  80     6559   4996   3481    830   -756    952       N
ATOM    590  CD2 HIS A  80     -15.048  45.783  -6.503  1.00 37.50           C
ANISOU  590  CD2 HIS A  80     6335   4432   3480    803   -585   1036       C
ATOM    591  CE1 HIS A  80     -15.920  47.780  -6.735  1.00 41.12           C
ANISOU  591  CE1 HIS A  80     6544   5060   4020    829   -602    764       C
ATOM    592  NE2 HIS A  80     -15.690  46.641  -7.361  1.00 38.82           N
ANISOU  592  NE2 HIS A  80     6361   4829   3561    720   -545    537       N
ATOM    593  N   SER A  81     -11.317  44.788  -4.468  1.00 32.54           N
ANISOU  593  N   SER A  81     5314   3567   3482   1033    112   1309       N
ATOM    594  CA  SER A  81     -10.491  44.033  -5.393  1.00 33.10           C
ANISOU  594  CA  SER A  81     5295   3544   3738    732    183   1476       C
ATOM    595  C   SER A  81     -10.501  42.579  -4.955  1.00 32.98           C
ANISOU  595  C   SER A  81     5348   3369   3812    840   -136   1553       C
ATOM    596  O   SER A  81     -10.809  42.251  -3.804  1.00 35.27           O
ANISOU  596  O   SER A  81     5978   3690   3731    289    437   1570       O
ATOM    597  CB  SER A  81      -9.057  44.572  -5.456  1.00 33.31           C
ANISOU  597  CB  SER A  81     5363   4100   3193    496   -102   1952       C
ATOM    598  OG  SER A  81      -8.395  44.400  -4.220  1.00 37.46           O
ANISOU  598  OG  SER A  81     5403   4190   4640    233    452   2041       O
ATOM    599  N   MET A  82     -10.173  41.709  -5.890  1.00 30.21           N
ANISOU  599  N   MET A  82     4592   2808   4076   1305    -53   1434       N
ATOM    600  CA  MET A  82     -10.137  40.285  -5.607  1.00 29.29           C
ANISOU  600  CA  MET A  82     4053   2656   4420   1160    155   1444       C
ATOM    601  C   MET A  82      -8.695  39.820  -5.570  1.00 29.73           C
ANISOU  601  C   MET A  82     3641   2975   4679   1204    201   1216       C
ATOM    602  O   MET A  82      -7.889  40.217  -6.413  1.00 31.25           O
ANISOU  602  O   MET A  82     3476   3494   4904   1261    833   1656       O
ATOM    603  CB  MET A  82     -10.914  39.504  -6.660  1.00 32.93           C
ANISOU  603  CB  MET A  82     4395   3298   4819    818   -113   1270       C
ATOM    604  CG  MET A  82     -10.949  38.017  -6.416  1.00 35.08           C
ANISOU  604  CG  MET A  82     4694   3854   4783    505   -119   1395       C
ATOM    605  SD  MET A  82     -12.314  37.323  -7.331  1.00 37.48           S
ANISOU  605  SD  MET A  82     5033   4822   4384    324   -146   1705       S
ATOM    606  CE  MET A  82     -12.283  38.330  -8.808  1.00 38.47           C
ANISOU  606  CE  MET A  82     5101   5180   4335    957  -1153   1715       C
ATOM    607  N   GLN A  83      -8.377  39.003  -4.570  1.00 26.80           N
ANISOU  607  N   GLN A  83     3413   2591   4179   1166   -362   1261       N
ATOM    608  CA  GLN A  83      -7.084  38.341  -4.443  1.00 27.92           C
ANISOU  608  CA  GLN A  83     3611   2431   4568    901   -939   1112       C
ATOM    609  C   GLN A  83      -7.374  36.854  -4.289  1.00 22.14           C
ANISOU  609  C   GLN A  83     2986   2285   3141    999   -654    979       C
ATOM    610  O   GLN A  83      -7.745  36.405  -3.202  1.00 22.83           O
ANISOU  610  O   GLN A  83     3171   2430   3073    868    -45    754       O
ATOM    611  CB  GLN A  83      -6.293  38.892  -3.260  1.00 35.93           C
ANISOU  611  CB  GLN A  83     4606   2537   6510    606   -755   1517       C
ATOM    612  CG  GLN A  83      -5.042  38.102  -2.933  1.00 41.75           C
ANISOU  612  CG  GLN A  83     4981   2948   7936    337   -637   1910       C
ATOM    613  CD  GLN A  83      -4.001  38.937  -2.233  1.00 43.14           C
ANISOU  613  CD  GLN A  83     5216   2869   8305    485   -255   1822       C
ATOM    614  OE1 GLN A  83      -3.942  40.154  -2.421  1.00 46.41           O
ANISOU  614  OE1 GLN A  83     5484   3188   8963   1144    104   1652       O
ATOM    615  NE2 GLN A  83      -3.165  38.295  -1.430  1.00 44.12           N
ANISOU  615  NE2 GLN A  83     5095   2966   8701    440    211   1932       N
ATOM    616  N   ASN A  84      -7.231  36.106  -5.385  1.00 23.60           N
ANISOU  616  N   ASN A  84     2329   2799   3840    852    -24    908       N
ATOM    617  CA  ASN A  84      -7.491  34.669  -5.391  1.00 21.12           C
ANISOU  617  CA  ASN A  84     1842   3148   3034    767    -81    509       C
ATOM    618  C   ASN A  84      -8.910  34.434  -4.879  1.00 20.40           C
ANISOU  618  C   ASN A  84     1948   3330   2473    323    589    791       C
ATOM    619  O   ASN A  84      -9.841  35.016  -5.444  1.00 21.04           O
ANISOU  619  O   ASN A  84     2360   2863   2769    883    252    971       O
ATOM    620  CB  ASN A  84      -6.398  33.958  -4.590  1.00 19.09           C
ANISOU  620  CB  ASN A  84     1224   3244   2785    761    424    -45       C
ATOM    621  CG  ASN A  84      -5.008  34.294  -5.123  1.00 21.52           C
ANISOU  621  CG  ASN A  84     1838   3377   2962    876    281    710       C
ATOM    622  OD1 ASN A  84      -4.750  34.163  -6.327  1.00 24.56           O
ANISOU  622  OD1 ASN A  84     2342   3353   3637    443    424    -62       O
ATOM    623  ND2 ASN A  84      -4.124  34.779  -4.245  1.00 21.84           N
ANISOU  623  ND2 ASN A  84     2144   3135   3019    197    201    831       N
ATOM    624  N   CYS A  85      -9.118  33.654  -3.808  1.00 19.37           N
ANISOU  624  N   CYS A  85     1917   3332   2112    169    294    635       N
ATOM    625  CA  CYS A  85     -10.494  33.403  -3.352  1.00 17.92           C
ANISOU  625  CA  CYS A  85     1937   3062   1809    430     47    658       C
ATOM    626  C   CYS A  85     -10.987  34.371  -2.261  1.00 20.40           C
ANISOU  626  C   CYS A  85     2383   3060   2310    498    253    837       C
ATOM    627  O   CYS A  85     -12.044  34.130  -1.664  1.00 21.01           O
ANISOU  627  O   CYS A  85     2105   3135   2746    668    277    770       O
ATOM    628  CB  CYS A  85     -10.635  31.956  -2.880  1.00 19.08           C
ANISOU  628  CB  CYS A  85     2070   2520   2658    391   -125   1001       C
ATOM    629  SG  CYS A  85     -10.237  30.775  -4.187  1.00 21.74           S
ANISOU  629  SG  CYS A  85     2582   2666   3012    384      5    510       S
ATOM    630  N   VAL A  86     -10.274  35.459  -2.004  1.00 20.48           N
ANISOU  630  N   VAL A  86     2755   2942   2084    831   -172    410       N
ATOM    631  CA  VAL A  86     -10.641  36.425  -0.978  1.00 21.20           C
ANISOU  631  CA  VAL A  86     3283   2676   2097    925    -98   1110       C
ATOM    632  C   VAL A  86     -10.923  37.760  -1.654  1.00 22.63           C
ANISOU  632  C   VAL A  86     3308   2581   2709    905    215    766       C
ATOM    633  O   VAL A  86     -10.279  38.106  -2.650  1.00 26.10           O
ANISOU  633  O   VAL A  86     3700   3132   3085   1069    968   1080       O
ATOM    634  CB  VAL A  86      -9.517  36.527   0.078  1.00 23.22           C
ANISOU  634  CB  VAL A  86     3721   2651   2451   1298   -513    751       C
ATOM    635  CG1 VAL A  86      -9.587  37.790   0.880  1.00 31.63           C
ANISOU  635  CG1 VAL A  86     4062   3405   4550    891     46    812       C
ATOM    636  CG2 VAL A  86      -9.607  35.321   1.015  1.00 24.03           C
ANISOU  636  CG2 VAL A  86     3869   3176   2088   1046   -777    766       C
ATOM    637  N   LEU A  87     -11.917  38.482  -1.141  1.00 21.52           N
ANISOU  637  N   LEU A  87     3204   2042   2929    786     -0    827       N
ATOM    638  CA  LEU A  87     -12.161  39.868  -1.519  1.00 23.85           C
ANISOU  638  CA  LEU A  87     3211   2968   2883    879    647    552       C
ATOM    639  C   LEU A  87     -11.472  40.799  -0.536  1.00 24.45           C
ANISOU  639  C   LEU A  87     3493   2379   3421    942    879    380       C
ATOM    640  O   LEU A  87     -11.477  40.550   0.670  1.00 25.42           O
ANISOU  640  O   LEU A  87     3758   2375   3525    919    812    460       O
ATOM    641  CB  LEU A  87     -13.651  40.180  -1.511  1.00 28.37           C
ANISOU  641  CB  LEU A  87     3024   4271   3483   1292    116    764       C
ATOM    642  CG  LEU A  87     -14.553  39.709  -2.630  1.00 31.87           C
ANISOU  642  CG  LEU A  87     2879   5250   3979   1297   -405   1145       C
ATOM    643  CD1 LEU A  87     -15.933  40.343  -2.390  1.00 30.98           C
ANISOU  643  CD1 LEU A  87     2861   4615   4297   1724   -209   1218       C
ATOM    644  CD2 LEU A  87     -13.971  40.102  -3.980  1.00 36.02           C
ANISOU  644  CD2 LEU A  87     3004   6159   4521    860   -543   1166       C
ATOM    645  N   LYS A  88     -10.897  41.883  -1.049  1.00 24.57           N
ANISOU  645  N   LYS A  88     3736   2410   3191    896    318    395       N
ATOM    646  CA  LYS A  88     -10.378  42.963  -0.215  1.00 26.68           C
ANISOU  646  CA  LYS A  88     3885   2897   3353   1088    368    529       C
ATOM    647  C   LYS A  88     -11.267  44.179  -0.435  1.00 29.31           C
ANISOU  647  C   LYS A  88     4159   3049   3928    927    445    281       C
ATOM    648  O   LYS A  88     -11.268  44.770  -1.523  1.00 27.51           O
ANISOU  648  O   LYS A  88     4067   2908   3477    730    382   1058       O
ATOM    649  CB  LYS A  88      -8.920  43.275  -0.543  1.00 27.58           C
ANISOU  649  CB  LYS A  88     3607   3463   3408   1030    329    -16       C
ATOM    650  CG  LYS A  88      -7.974  42.107  -0.287  1.00 27.77           C
ANISOU  650  CG  LYS A  88     3628   3738   3186   1485   1118    302       C
ATOM    651  CD  LYS A  88      -6.571  42.366  -0.818  1.00 31.90           C
ANISOU  651  CD  LYS A  88     3733   4776   3614   1044   1270     31       C
ATOM    652  CE  LYS A  88      -5.698  43.100   0.185  1.00 41.80           C
ANISOU  652  CE  LYS A  88     4013   6057   5811   1067   2067    116       C
ATOM    653  NZ  LYS A  88      -4.271  43.188  -0.272  1.00 46.53           N
ANISOU  653  NZ  LYS A  88     4462   6749   6468   1054   2100    185       N
ATOM    654  N   LEU A  89     -12.036  44.537   0.590  1.00 27.80           N
ANISOU  654  N   LEU A  89     4129   2696   3736   1168    586    432       N
ATOM    655  CA  LEU A  89     -12.913  45.702   0.548  1.00 30.25           C
ANISOU  655  CA  LEU A  89     4534   2693   4268   1148   1044    869       C
ATOM    656  C   LEU A  89     -12.225  46.853   1.274  1.00 31.93           C
ANISOU  656  C   LEU A  89     5135   2433   4563    968   1162   1019       C
ATOM    657  O   LEU A  89     -12.060  46.807   2.498  1.00 32.68           O
ANISOU  657  O   LEU A  89     5202   2414   4800    712   1214    988       O
ATOM    658  CB  LEU A  89     -14.262  45.379   1.187  1.00 30.23           C
ANISOU  658  CB  LEU A  89     4543   3012   3932   1170    860   1753       C
ATOM    659  CG  LEU A  89     -15.023  44.205   0.571  1.00 30.38           C
ANISOU  659  CG  LEU A  89     4708   3517   3317   1165    878   1562       C
ATOM    660  CD1 LEU A  89     -16.276  43.914   1.367  1.00 30.29           C
ANISOU  660  CD1 LEU A  89     4776   3827   2906   1088    916   1373       C
ATOM    661  CD2 LEU A  89     -15.371  44.480  -0.879  1.00 29.58           C
ANISOU  661  CD2 LEU A  89     4690   3616   2932   1546    942   1241       C
ATOM    662  N   LYS A  90     -11.829  47.889   0.531  1.00 33.33           N
ANISOU  662  N   LYS A  90     5667   2546   4451    875   1574   1323       N
ATOM    663  CA  LYS A  90     -11.264  49.072   1.166  1.00 35.48           C
ANISOU  663  CA  LYS A  90     5614   2863   5005    930   1291   1774       C
ATOM    664  C   LYS A  90     -12.389  49.886   1.798  1.00 37.71           C
ANISOU  664  C   LYS A  90     5948   2804   5576   1328   1456   1529       C
ATOM    665  O   LYS A  90     -13.400  50.172   1.148  1.00 38.43           O
ANISOU  665  O   LYS A  90     5600   2825   6176   1433    995   1509       O
ATOM    666  CB  LYS A  90     -10.487  49.921   0.158  1.00 38.93           C
ANISOU  666  CB  LYS A  90     6038   3303   5450    887   1674   2038       C
ATOM    667  CG  LYS A  90      -9.423  50.801   0.808  1.00 44.21           C
ANISOU  667  CG  LYS A  90     6320   3809   6667    660   1852   2473       C
ATOM    668  CD  LYS A  90      -8.947  51.890  -0.129  1.00 51.97           C
ANISOU  668  CD  LYS A  90     6524   4708   8515   1265   1184   1846       C
ATOM    669  CE  LYS A  90      -8.022  52.877   0.580  1.00 58.06           C
ANISOU  669  CE  LYS A  90     6811   5340   9909   1502   1006   1367       C
ATOM    670  NZ  LYS A  90      -6.681  52.299   0.900  1.00 60.96           N
ANISOU  670  NZ  LYS A  90     6877   5717  10568   1584   1046    959       N
ATOM    671  N   VAL A  91     -12.214  50.263   3.064  1.00 39.85           N
ANISOU  671  N   VAL A  91     6349   2978   5814   1520   1664   1196       N
ATOM    672  CA  VAL A  91     -13.239  50.988   3.803  1.00 40.05           C
ANISOU  672  CA  VAL A  91     6800   2863   5556   1565   2057    934       C
ATOM    673  C   VAL A  91     -12.677  52.335   4.243  1.00 41.27           C
ANISOU  673  C   VAL A  91     7081   3205   5393   1989   1519   1264       C
ATOM    674  O   VAL A  91     -11.465  52.549   4.281  1.00 41.48           O
ANISOU  674  O   VAL A  91     7146   3045   5570   1898   1013   1169       O
ATOM    675  CB  VAL A  91     -13.759  50.184   5.014  1.00 39.26           C
ANISOU  675  CB  VAL A  91     6703   2523   5690   1118   2300    836       C
ATOM    676  CG1 VAL A  91     -14.534  48.953   4.537  1.00 38.81           C
ANISOU  676  CG1 VAL A  91     6467   2670   5610    744   2391   1263       C
ATOM    677  CG2 VAL A  91     -12.605  49.775   5.932  1.00 38.10           C
ANISOU  677  CG2 VAL A  91     6725   2734   5016    900   2595    237       C
ATOM    678  N   ASP A  92     -13.587  53.259   4.568  1.00 45.45           N
ANISOU  678  N   ASP A  92     7645   3690   5933   2436   1947   1165       N
ATOM    679  CA  ASP A  92     -13.191  54.622   4.906  1.00 51.58           C
ANISOU  679  CA  ASP A  92     8490   4151   6958   2666   2030   1002       C
ATOM    680  C   ASP A  92     -12.595  54.752   6.301  1.00 51.75           C
ANISOU  680  C   ASP A  92     8751   3821   7090   2198   1841   1330       C
ATOM    681  O   ASP A  92     -12.112  55.837   6.643  1.00 54.53           O
ANISOU  681  O   ASP A  92     9188   4033   7498   1764   2246   1631       O
ATOM    682  CB  ASP A  92     -14.390  55.567   4.772  1.00 57.53           C
ANISOU  682  CB  ASP A  92     8908   5067   7886   3182   2371   1197       C
ATOM    683  CG  ASP A  92     -15.562  55.172   5.666  1.00 62.54           C
ANISOU  683  CG  ASP A  92     9508   6276   7980   3614   2596   1353       C
ATOM    684  OD1 ASP A  92     -15.351  54.580   6.749  1.00 63.74           O
ANISOU  684  OD1 ASP A  92     9762   6824   7633   3868   2548   1273       O
ATOM    685  OD2 ASP A  92     -16.716  55.434   5.269  1.00 63.96           O
ANISOU  685  OD2 ASP A  92     9630   6714   7958   3649   2532   1652       O
ATOM    686  N   THR A  93     -12.643  53.703   7.121  1.00 47.65           N
ANISOU  686  N   THR A  93     7962   3705   6438   2285   1093   1545       N
ATOM    687  CA  THR A  93     -12.204  53.772   8.507  1.00 47.31           C
ANISOU  687  CA  THR A  93     8066   3409   6500   2203   1475   1090       C
ATOM    688  C   THR A  93     -11.175  52.687   8.782  1.00 43.73           C
ANISOU  688  C   THR A  93     7940   2870   5808   1579   1463   1018       C
ATOM    689  O   THR A  93     -11.419  51.511   8.499  1.00 42.30           O
ANISOU  689  O   THR A  93     7788   2845   5440   1497   1600    354       O
ATOM    690  CB  THR A  93     -13.379  53.604   9.476  1.00 48.34           C
ANISOU  690  CB  THR A  93     8174   3542   6650   2304   1688   1081       C
ATOM    691  OG1 THR A  93     -14.427  54.513   9.129  1.00 49.47           O
ANISOU  691  OG1 THR A  93     8199   3994   6603   2247   1613    950       O
ATOM    692  CG2 THR A  93     -12.927  53.876  10.910  1.00 50.13           C
ANISOU  692  CG2 THR A  93     8131   3507   7411   2131   1761   1248       C
ATOM    693  N   ALA A  94     -10.045  53.080   9.362  1.00 40.58           N
ANISOU  693  N   ALA A  94     7656   2693   5068    971   1243   1252       N
ATOM    694  CA  ALA A  94      -9.092  52.115   9.883  1.00 38.77           C
ANISOU  694  CA  ALA A  94     7562   2316   4854    354   1127    931       C
ATOM    695  C   ALA A  94      -9.612  51.542  11.195  1.00 36.86           C
ANISOU  695  C   ALA A  94     7525   2075   4405    210    835    579       C
ATOM    696  O   ALA A  94     -10.121  52.273  12.048  1.00 37.29           O
ANISOU  696  O   ALA A  94     7588   1992   4589    -95   1017    173       O
ATOM    697  CB  ALA A  94      -7.726  52.768  10.095  1.00 39.95           C
ANISOU  697  CB  ALA A  94     7611   2597   4971    396   1444   1188       C
ATOM    698  N   ASN A  95      -9.490  50.232  11.351  1.00 36.03           N
ANISOU  698  N   ASN A  95     7149   2124   4416    -44    821    817       N
ATOM    699  CA  ASN A  95      -9.928  49.593  12.584  1.00 34.05           C
ANISOU  699  CA  ASN A  95     6887   2089   3960    103   1096    738       C
ATOM    700  C   ASN A  95      -9.022  50.029  13.727  1.00 37.11           C
ANISOU  700  C   ASN A  95     7547   2230   4323    170   1467    457       C
ATOM    701  O   ASN A  95      -7.823  49.720  13.705  1.00 37.85           O
ANISOU  701  O   ASN A  95     7657   2649   4075   -239    964   -381       O
ATOM    702  CB  ASN A  95      -9.896  48.077  12.423  1.00 34.52           C
ANISOU  702  CB  ASN A  95     6985   2050   4083    300   1620    490       C
ATOM    703  CG  ASN A  95     -10.434  47.348  13.640  1.00 35.79           C
ANISOU  703  CG  ASN A  95     7148   2122   4329    229   1672    544       C
ATOM    704  OD1 ASN A  95     -10.780  47.964  14.655  1.00 36.50           O
ANISOU  704  OD1 ASN A  95     7242   2160   4467    326   2251    247       O
ATOM    705  ND2 ASN A  95     -10.514  46.022  13.545  1.00 34.62           N
ANISOU  705  ND2 ASN A  95     7276   1935   3941    221   1057    263       N
ATOM    706  N   PRO A  96      -9.540  50.719  14.747  1.00 37.99           N
ANISOU  706  N   PRO A  96     7610   2170   4653    331   1328    581       N
ATOM    707  CA  PRO A  96      -8.668  51.161  15.846  1.00 39.75           C
ANISOU  707  CA  PRO A  96     7591   2414   5098    396   1209    540       C
ATOM    708  C   PRO A  96      -8.177  50.023  16.716  1.00 39.50           C
ANISOU  708  C   PRO A  96     7488   2600   4919    100   1175    117       C
ATOM    709  O   PRO A  96      -7.222  50.214  17.478  1.00 40.54           O
ANISOU  709  O   PRO A  96     7611   2707   5085   -330    861    -94       O
ATOM    710  CB  PRO A  96      -9.560  52.128  16.636  1.00 42.29           C
ANISOU  710  CB  PRO A  96     7600   2612   5855    548   1331    253       C
ATOM    711  CG  PRO A  96     -10.952  51.639  16.366  1.00 41.26           C
ANISOU  711  CG  PRO A  96     7491   2490   5697    610   1479    395       C
ATOM    712  CD  PRO A  96     -10.944  51.120  14.953  1.00 37.86           C
ANISOU  712  CD  PRO A  96     7470   2284   4632    533   1345    743       C
ATOM    713  N   LYS A  97      -8.794  48.845  16.628  1.00 37.56           N
ANISOU  713  N   LYS A  97     7141   2442   4690    115   1467    242       N
ATOM    714  CA  LYS A  97      -8.385  47.688  17.407  1.00 36.50           C
ANISOU  714  CA  LYS A  97     6601   2235   5033    637   1532     38       C
ATOM    715  C   LYS A  97      -7.500  46.729  16.613  1.00 34.30           C
ANISOU  715  C   LYS A  97     6222   2096   4716    519    986   -183       C
ATOM    716  O   LYS A  97      -7.311  45.587  17.038  1.00 30.13           O
ANISOU  716  O   LYS A  97     5944   2071   3433    427    462    -17       O
ATOM    717  CB  LYS A  97      -9.612  46.950  17.937  1.00 37.69           C
ANISOU  717  CB  LYS A  97     6476   2806   5039   1145   1705     82       C
ATOM    718  CG  LYS A  97     -10.579  47.813  18.733  1.00 41.23           C
ANISOU  718  CG  LYS A  97     6420   3102   6144   1605   1179    541       C
ATOM    719  CD  LYS A  97     -11.748  46.982  19.234  1.00 44.53           C
ANISOU  719  CD  LYS A  97     6304   3749   6866   1977    978    639       C
ATOM    720  CE  LYS A  97     -12.991  47.823  19.456  1.00 52.03           C
ANISOU  720  CE  LYS A  97     6472   4803   8492   1819    442    247       C
ATOM    721  NZ  LYS A  97     -13.955  47.702  18.319  1.00 57.90           N
ANISOU  721  NZ  LYS A  97     6461   5528  10010   1741    247     65       N
ATOM    722  N   THR A  98      -6.969  47.165  15.472  1.00 33.09           N
ANISOU  722  N   THR A  98     6178   2031   4362    413   1165   -332       N
ATOM    723  CA  THR A  98      -6.087  46.323  14.670  1.00 33.49           C
ANISOU  723  CA  THR A  98     6237   2539   3950    125    656    -25       C
ATOM    724  C   THR A  98      -4.874  45.915  15.495  1.00 33.10           C
ANISOU  724  C   THR A  98     6062   2380   4134   -319    353   -230       C
ATOM    725  O   THR A  98      -4.085  46.788  15.894  1.00 32.71           O
ANISOU  725  O   THR A  98     6268   1984   4176   -553    574   -152       O
ATOM    726  CB  THR A  98      -5.609  47.048  13.410  1.00 33.48           C
ANISOU  726  CB  THR A  98     6383   2462   3877    193   1106    -22       C
ATOM    727  OG1 THR A  98      -6.734  47.517  12.660  1.00 33.01           O
ANISOU  727  OG1 THR A  98     6382   2179   3981    199    998    478       O
ATOM    728  CG2 THR A  98      -4.768  46.106  12.545  1.00 33.12           C
ANISOU  728  CG2 THR A  98     6386   2482   3715     67   1463   -251       C
ATOM    729  N   PRO A  99      -4.678  44.630  15.761  1.00 29.42           N
ANISOU  729  N   PRO A  99     5649   2144   3384   -475    168   -356       N
ATOM    730  CA  PRO A  99      -3.480  44.196  16.478  1.00 30.17           C
ANISOU  730  CA  PRO A  99     5528   2319   3619   -489    615    -40       C
ATOM    731  C   PRO A  99      -2.295  44.151  15.526  1.00 30.97           C
ANISOU  731  C   PRO A  99     5211   2603   3953   -889    710     24       C
ATOM    732  O   PRO A  99      -2.439  44.278  14.311  1.00 31.65           O
ANISOU  732  O   PRO A  99     5031   2848   4148  -1266    540    -50       O
ATOM    733  CB  PRO A  99      -3.863  42.793  16.963  1.00 28.79           C
ANISOU  733  CB  PRO A  99     5542   2150   3246   -565    444   -485       C
ATOM    734  CG  PRO A  99      -4.736  42.266  15.835  1.00 28.71           C
ANISOU  734  CG  PRO A  99     5362   1979   3565   -236    641   -384       C
ATOM    735  CD  PRO A  99      -5.473  43.485  15.276  1.00 27.97           C
ANISOU  735  CD  PRO A  99     5544   1658   3426   -249    446   -489       C
ATOM    736  N   LYS A 100      -1.105  43.996  16.101  1.00 29.70           N
ANISOU  736  N   LYS A 100     5163   2683   3438   -758    577   -496       N
ATOM    737  CA  LYS A 100       0.036  43.585  15.296  1.00 29.26           C
ANISOU  737  CA  LYS A 100     4748   2734   3633  -1020    330   -481       C
ATOM    738  C   LYS A 100      -0.294  42.243  14.660  1.00 26.98           C
ANISOU  738  C   LYS A 100     4451   2425   3375   -609    359   -456       C
ATOM    739  O   LYS A 100      -0.811  41.347  15.333  1.00 27.18           O
ANISOU  739  O   LYS A 100     4082   2502   3744   -229     33   -312       O
ATOM    740  CB  LYS A 100       1.283  43.486  16.173  1.00 36.71           C
ANISOU  740  CB  LYS A 100     5151   3797   4999  -1227    713   -809       C
ATOM    741  CG  LYS A 100       2.552  43.081  15.455  1.00 45.67           C
ANISOU  741  CG  LYS A 100     5695   5004   6655  -1223    943  -1403       C
ATOM    742  CD  LYS A 100       3.784  43.438  16.291  1.00 53.83           C
ANISOU  742  CD  LYS A 100     6170   5937   8346  -1249   1496  -1504       C
ATOM    743  CE  LYS A 100       5.023  42.703  15.802  1.00 58.55           C
ANISOU  743  CE  LYS A 100     6419   6621   9205  -1180   2058  -1668       C
ATOM    744  NZ  LYS A 100       5.181  42.819  14.327  1.00 62.23           N
ANISOU  744  NZ  LYS A 100     6699   6990   9956   -967   2300  -1557       N
ATOM    745  N   TYR A 101      -0.044  42.103  13.355  1.00 24.39           N
ANISOU  745  N   TYR A 101     4048   2015   3204   -704    194   -328       N
ATOM    746  CA  TYR A 101      -0.466  40.872  12.705  1.00 23.57           C
ANISOU  746  CA  TYR A 101     3907   2225   2825   -845   -527   -306       C
ATOM    747  C   TYR A 101       0.408  40.521  11.509  1.00 24.18           C
ANISOU  747  C   TYR A 101     3958   2218   3010  -1244    324   -243       C
ATOM    748  O   TYR A 101       1.128  41.356  10.950  1.00 26.96           O
ANISOU  748  O   TYR A 101     4150   2663   3430  -1449    598    154       O
ATOM    749  CB  TYR A 101      -1.927  40.941  12.254  1.00 23.87           C
ANISOU  749  CB  TYR A 101     3581   2553   2937   -736   -475    654       C
ATOM    750  CG  TYR A 101      -2.141  41.810  11.034  1.00 25.04           C
ANISOU  750  CG  TYR A 101     3649   2990   2877   -872   -413    446       C
ATOM    751  CD1 TYR A 101      -2.351  43.174  11.161  1.00 26.60           C
ANISOU  751  CD1 TYR A 101     3840   2514   3754  -1146    -55    562       C
ATOM    752  CD2 TYR A 101      -2.135  41.264   9.755  1.00 26.34           C
ANISOU  752  CD2 TYR A 101     3523   3260   3224  -1084   -553   -215       C
ATOM    753  CE1 TYR A 101      -2.550  43.974  10.046  1.00 27.20           C
ANISOU  753  CE1 TYR A 101     4051   3151   3132  -1324   -402    237       C
ATOM    754  CE2 TYR A 101      -2.332  42.057   8.634  1.00 27.34           C
ANISOU  754  CE2 TYR A 101     3756   3345   3287   -853    -86    387       C
ATOM    755  CZ  TYR A 101      -2.540  43.408   8.788  1.00 29.52           C
ANISOU  755  CZ  TYR A 101     4249   3423   3545  -1109   -436   1368       C
ATOM    756  OH  TYR A 101      -2.738  44.203   7.680  1.00 34.88           O
ANISOU  756  OH  TYR A 101     4667   4117   4468  -1299   -875   1593       O
ATOM    757  N   LYS A 102       0.292  39.256  11.106  1.00 23.62           N
ANISOU  757  N   LYS A 102     3897   1981   3096   -893    376   -731       N
ATOM    758  CA  LYS A 102       0.942  38.707   9.928  1.00 24.12           C
ANISOU  758  CA  LYS A 102     3075   2809   3279   -620     44   -221       C
ATOM    759  C   LYS A 102      -0.015  37.731   9.271  1.00 20.22           C
ANISOU  759  C   LYS A 102     2551   2247   2886   -674   -343    -24       C
ATOM    760  O   LYS A 102      -0.881  37.151   9.934  1.00 22.43           O
ANISOU  760  O   LYS A 102     2978   2657   2890   -491    290    337       O
ATOM    761  CB  LYS A 102       2.245  37.960  10.263  1.00 26.44           C
ANISOU  761  CB  LYS A 102     2412   3801   3834   -728   -407   -467       C
ATOM    762  CG  LYS A 102       3.224  38.777  11.070  1.00 31.89           C
ANISOU  762  CG  LYS A 102     2924   4773   4418   -911   -370   -636       C
ATOM    763  CD  LYS A 102       4.607  38.174  11.081  1.00 39.49           C
ANISOU  763  CD  LYS A 102     3901   5299   5804   -344    790   -374       C
ATOM    764  CE  LYS A 102       4.685  36.921  11.918  1.00 42.90           C
ANISOU  764  CE  LYS A 102     4132   5502   6665   -283   1083   -104       C
ATOM    765  NZ  LYS A 102       6.121  36.543  12.103  1.00 47.11           N
ANISOU  765  NZ  LYS A 102     4223   5916   7762   -145   1386    -51       N
ATOM    766  N   PHE A 103       0.141  37.565   7.956  1.00 20.12           N
ANISOU  766  N   PHE A 103     2432   2107   3104  -1127   -834    442       N
ATOM    767  CA  PHE A 103      -0.533  36.509   7.203  1.00 18.51           C
ANISOU  767  CA  PHE A 103     2481   1861   2691   -699   -361    434       C
ATOM    768  C   PHE A 103       0.507  35.428   6.932  1.00 20.35           C
ANISOU  768  C   PHE A 103     2280   2366   3088   -301     86    587       C
ATOM    769  O   PHE A 103       1.449  35.646   6.160  1.00 19.46           O
ANISOU  769  O   PHE A 103     1579   2729   3084     88    203    -88       O
ATOM    770  CB  PHE A 103      -1.112  37.020   5.880  1.00 18.76           C
ANISOU  770  CB  PHE A 103     2252   1831   3044   -468   -837    840       C
ATOM    771  CG  PHE A 103      -2.295  37.959   6.017  1.00 18.73           C
ANISOU  771  CG  PHE A 103     1818   1994   3304   -276   -200    817       C
ATOM    772  CD1 PHE A 103      -2.960  38.121   7.220  1.00 18.58           C
ANISOU  772  CD1 PHE A 103     1498   1960   3600     66     96    371       C
ATOM    773  CD2 PHE A 103      -2.745  38.665   4.908  1.00 18.20           C
ANISOU  773  CD2 PHE A 103     1813   1300   3803    247   -120    637       C
ATOM    774  CE1 PHE A 103      -4.057  38.978   7.311  1.00 17.80           C
ANISOU  774  CE1 PHE A 103     1497   2077   3187    392   -319    674       C
ATOM    775  CE2 PHE A 103      -3.839  39.514   4.988  1.00 18.82           C
ANISOU  775  CE2 PHE A 103     2054   1653   3443    622    142    516       C
ATOM    776  CZ  PHE A 103      -4.488  39.676   6.196  1.00 19.55           C
ANISOU  776  CZ  PHE A 103     1486   2191   3753    476     60    182       C
ATOM    777  N   VAL A 104       0.325  34.261   7.541  1.00 17.77           N
ANISOU  777  N   VAL A 104     2181   1716   2854   -300    223    -48       N
ATOM    778  CA  VAL A 104       1.269  33.153   7.466  1.00 16.56           C
ANISOU  778  CA  VAL A 104     1945   2195   2152   -403   -450   -765       C
ATOM    779  C   VAL A 104       0.503  31.922   6.994  1.00 19.54           C
ANISOU  779  C   VAL A 104     1696   2785   2942   -684    457  -1235       C
ATOM    780  O   VAL A 104      -0.616  31.673   7.447  1.00 33.67           O
ANISOU  780  O   VAL A 104     2782   3987   6023   -994   1786  -1673       O
ATOM    781  CB  VAL A 104       1.928  32.901   8.835  1.00 20.70           C
ANISOU  781  CB  VAL A 104     2559   2196   3110    248   -534   -550       C
ATOM    782  CG1 VAL A 104       2.873  31.712   8.775  1.00 28.58           C
ANISOU  782  CG1 VAL A 104     3091   2778   4992    -34     30   -580       C
ATOM    783  CG2 VAL A 104       2.675  34.170   9.294  1.00 22.66           C
ANISOU  783  CG2 VAL A 104     2785   2425   3401   -123   -309    -88       C
ATOM    784  N   ARG A 105       1.082  31.172   6.076  1.00 17.07           N
ANISOU  784  N   ARG A 105     1958   2119   2408   -273     64   -165       N
ATOM    785  CA  ARG A 105       0.494  29.907   5.660  1.00 16.33           C
ANISOU  785  CA  ARG A 105     2251   1986   1968    149   -166   -270       C
ATOM    786  C   ARG A 105       1.139  28.789   6.466  1.00 16.45           C
ANISOU  786  C   ARG A 105     2150   2055   2045   -139   -345    307       C
ATOM    787  O   ARG A 105       2.362  28.765   6.629  1.00 18.68           O
ANISOU  787  O   ARG A 105     2044   2278   2777   -603   -642     33       O
ATOM    788  CB  ARG A 105       0.702  29.680   4.166  1.00 16.46           C
ANISOU  788  CB  ARG A 105     2234   2236   1783    188   -129   -402       C
ATOM    789  CG  ARG A 105      -0.082  28.507   3.626  1.00 15.62           C
ANISOU  789  CG  ARG A 105     2078   2063   1793     37    -53   -692       C
ATOM    790  CD  ARG A 105       0.205  28.347   2.135  1.00 15.79           C
ANISOU  790  CD  ARG A 105     2086   2018   1895   -571   -351    -44       C
ATOM    791  NE  ARG A 105      -0.422  27.134   1.605  1.00 16.94           N
ANISOU  791  NE  ARG A 105     1689   2234   2511   -340   -365     99       N
ATOM    792  CZ  ARG A 105      -1.614  27.111   1.030  1.00 14.36           C
ANISOU  792  CZ  ARG A 105     1849   1775   1833   -693   -259    753       C
ATOM    793  NH1 ARG A 105      -2.328  28.217   0.877  1.00 17.84           N
ANISOU  793  NH1 ARG A 105     1463   2745   2573   -239     -3   1538       N
ATOM    794  NH2 ARG A 105      -2.102  25.951   0.595  1.00 15.71           N
ANISOU  794  NH2 ARG A 105     1923   1233   2812   -411   -492    273       N
ATOM    795  N   ILE A 106       0.329  27.890   7.003  1.00 16.26           N
ANISOU  795  N   ILE A 106     1735   2058   2386    -55     99    583       N
ATOM    796  CA  ILE A 106       0.826  26.853   7.884  1.00 16.67           C
ANISOU  796  CA  ILE A 106     1767   2128   2441    335    -24    295       C
ATOM    797  C   ILE A 106       0.974  25.554   7.099  1.00 17.70           C
ANISOU  797  C   ILE A 106     1603   2354   2767    226   -205    576       C
ATOM    798  O   ILE A 106       0.468  25.410   5.992  1.00 18.23           O
ANISOU  798  O   ILE A 106     1738   2592   2597     35    -63    402       O
ATOM    799  CB  ILE A 106      -0.073  26.652   9.123  1.00 18.63           C
ANISOU  799  CB  ILE A 106     1747   2319   3011    474    978    120       C
ATOM    800  CG1 ILE A 106      -1.484  26.236   8.704  1.00 19.99           C
ANISOU  800  CG1 ILE A 106     1655   3176   2764    -58    807   1097       C
ATOM    801  CG2 ILE A 106      -0.053  27.895   9.987  1.00 24.32           C
ANISOU  801  CG2 ILE A 106     2559   2844   3837    119   1618     45       C
ATOM    802  CD1 ILE A 106      -2.271  25.648   9.837  1.00 26.16           C
ANISOU  802  CD1 ILE A 106     1809   4005   4124   -425    220    152       C
ATOM    803  N   GLN A 107       1.691  24.623   7.673  1.00 16.76           N
ANISOU  803  N   GLN A 107     1605   2298   2463    372   -121    834       N
ATOM    804  CA  GLN A 107       2.017  23.285   7.224  1.00 17.69           C
ANISOU  804  CA  GLN A 107     1348   2757   2618     34   -314   -157       C
ATOM    805  C   GLN A 107       1.065  22.270   7.840  1.00 18.85           C
ANISOU  805  C   GLN A 107     1533   2894   2738     59    179    -94       C
ATOM    806  O   GLN A 107       0.622  22.441   8.987  1.00 19.75           O
ANISOU  806  O   GLN A 107     1638   2757   3107    345    463    -17       O
ATOM    807  CB  GLN A 107       3.454  22.919   7.623  1.00 19.46           C
ANISOU  807  CB  GLN A 107     1622   3142   2630    510    315   -361       C
ATOM    808  CG  GLN A 107       4.496  23.672   6.829  1.00 19.78           C
ANISOU  808  CG  GLN A 107     1698   3381   2437    367    360    126       C
ATOM    809  CD  GLN A 107       4.591  23.151   5.431  1.00 22.36           C
ANISOU  809  CD  GLN A 107     2646   2980   2869     43    349    118       C
ATOM    810  OE1 GLN A 107       4.501  21.942   5.214  1.00 22.00           O
ANISOU  810  OE1 GLN A 107     2241   3065   3053   -378    249    -59       O
ATOM    811  NE2 GLN A 107       4.777  24.048   4.462  1.00 20.00           N
ANISOU  811  NE2 GLN A 107     3012   2123   2463    379    117    -18       N
ATOM    812  N   PRO A 108       0.768  21.198   7.102  1.00 18.40           N
ANISOU  812  N   PRO A 108     1428   2821   2741    123   -409     24       N
ATOM    813  CA  PRO A 108       0.073  20.065   7.712  1.00 18.24           C
ANISOU  813  CA  PRO A 108     1587   2682   2663   -355   -205   -334       C
ATOM    814  C   PRO A 108       0.798  19.652   8.980  1.00 18.60           C
ANISOU  814  C   PRO A 108     1129   2719   3221    316   -701     46       C
ATOM    815  O   PRO A 108       2.031  19.686   9.048  1.00 19.90           O
ANISOU  815  O   PRO A 108      911   3124   3526     77   -152    -61       O
ATOM    816  CB  PRO A 108       0.144  18.975   6.634  1.00 20.72           C
ANISOU  816  CB  PRO A 108     1986   3216   2672   -776   -160  -1080       C
ATOM    817  CG  PRO A 108       0.213  19.727   5.365  1.00 23.42           C
ANISOU  817  CG  PRO A 108     2615   3612   2671   -761    -89  -1064       C
ATOM    818  CD  PRO A 108       1.027  20.978   5.667  1.00 18.59           C
ANISOU  818  CD  PRO A 108     1984   2869   2211   -609   -202   -456       C
ATOM    819  N   GLY A 109       0.018  19.295   9.996  1.00 16.57           N
ANISOU  819  N   GLY A 109     1793   2406   2098    563    191    -40       N
ATOM    820  CA  GLY A 109       0.531  18.920  11.288  1.00 20.05           C
ANISOU  820  CA  GLY A 109     2741   2570   2308    307   -455    219       C
ATOM    821  C   GLY A 109       0.578  20.050  12.299  1.00 20.63           C
ANISOU  821  C   GLY A 109     2690   3041   2107     34   -325    509       C
ATOM    822  O   GLY A 109       0.710  19.781  13.500  1.00 22.61           O
ANISOU  822  O   GLY A 109     2450   3488   2652   -227   -487   1100       O
ATOM    823  N   GLN A 110       0.490  21.298  11.846  1.00 18.42           N
ANISOU  823  N   GLN A 110     1899   2313   2786   -168    -65    724       N
ATOM    824  CA  GLN A 110       0.490  22.443  12.746  1.00 18.65           C
ANISOU  824  CA  GLN A 110     1556   2521   3009   -258    296    871       C
ATOM    825  C   GLN A 110      -0.933  22.771  13.194  1.00 19.85           C
ANISOU  825  C   GLN A 110     1678   2861   3001    169    578    287       C
ATOM    826  O   GLN A 110      -1.910  22.459  12.509  1.00 20.02           O
ANISOU  826  O   GLN A 110     1709   3130   2768    423    704   -111       O
ATOM    827  CB  GLN A 110       1.147  23.654  12.069  1.00 19.69           C
ANISOU  827  CB  GLN A 110     1545   3325   2612   -294   -246    265       C
ATOM    828  CG  GLN A 110       2.602  23.380  11.714  1.00 25.77           C
ANISOU  828  CG  GLN A 110     1980   4260   3551   -158   -715   -263       C
ATOM    829  CD  GLN A 110       3.439  23.002  12.935  1.00 32.96           C
ANISOU  829  CD  GLN A 110     3045   4643   4835     20     48   -964       C
ATOM    830  OE1 GLN A 110       3.936  21.874  13.056  1.00 35.65           O
ANISOU  830  OE1 GLN A 110     2918   4874   5754    610    141   -615       O
ATOM    831  NE2 GLN A 110       3.597  23.951  13.846  1.00 32.86           N
ANISOU  831  NE2 GLN A 110     3690   4673   4124   -283    347   -924       N
ATOM    832  N   THR A 111      -1.039  23.377  14.375  1.00 17.30           N
ANISOU  832  N   THR A 111     1690   2518   2365    513    543    198       N
ATOM    833  CA  THR A 111      -2.318  23.683  14.997  1.00 16.37           C
ANISOU  833  CA  THR A 111     1820   2320   2078    207   -292     94       C
ATOM    834  C   THR A 111      -2.573  25.183  14.965  1.00 16.06           C
ANISOU  834  C   THR A 111     1538   2184   2380    204     13    759       C
ATOM    835  O   THR A 111      -1.660  25.980  14.758  1.00 17.75           O
ANISOU  835  O   THR A 111     1420   2614   2710    135    -78     86       O
ATOM    836  CB  THR A 111      -2.355  23.186  16.443  1.00 18.97           C
ANISOU  836  CB  THR A 111     2441   2528   2238    277   -258    261       C
ATOM    837  OG1 THR A 111      -1.223  23.708  17.162  1.00 19.35           O
ANISOU  837  OG1 THR A 111     2260   2662   2429    258   -751    120       O
ATOM    838  CG2 THR A 111      -2.288  21.657  16.471  1.00 21.97           C
ANISOU  838  CG2 THR A 111     2831   2742   2775    337    330    769       C
ATOM    839  N   PHE A 112      -3.839  25.553  15.182  1.00 16.63           N
ANISOU  839  N   PHE A 112     2003   2067   2248    871    173     59       N
ATOM    840  CA  PHE A 112      -4.240  26.949  15.292  1.00 15.20           C
ANISOU  840  CA  PHE A 112     1720   1742   2313     63   -286    227       C
ATOM    841  C   PHE A 112      -5.593  27.020  15.993  1.00 17.39           C
ANISOU  841  C   PHE A 112     2190   1932   2485    169    284    200       C
ATOM    842  O   PHE A 112      -6.319  26.030  16.088  1.00 16.41           O
ANISOU  842  O   PHE A 112     1623   1895   2717   -129   -202    182       O
ATOM    843  CB  PHE A 112      -4.296  27.639  13.916  1.00 15.81           C
ANISOU  843  CB  PHE A 112     1554   2529   1923    149   -480    -57       C
ATOM    844  CG  PHE A 112      -5.204  26.964  12.906  1.00 15.02           C
ANISOU  844  CG  PHE A 112     1533   2022   2154    720    164    109       C
ATOM    845  CD1 PHE A 112      -4.732  25.940  12.104  1.00 18.84           C
ANISOU  845  CD1 PHE A 112     1979   2577   2603    -24    483   -802       C
ATOM    846  CD2 PHE A 112      -6.517  27.409  12.720  1.00 14.94           C
ANISOU  846  CD2 PHE A 112     1199   1870   2606    252    -53    237       C
ATOM    847  CE1 PHE A 112      -5.533  25.345  11.155  1.00 20.24           C
ANISOU  847  CE1 PHE A 112     2033   2235   3421    120    347   -841       C
ATOM    848  CE2 PHE A 112      -7.331  26.806  11.774  1.00 16.24           C
ANISOU  848  CE2 PHE A 112     1501   2053   2617    141   -184    157       C
ATOM    849  CZ  PHE A 112      -6.838  25.779  10.985  1.00 18.52           C
ANISOU  849  CZ  PHE A 112     1596   2496   2947    -65   -120   -587       C
ATOM    850  N   SER A 113      -5.917  28.207  16.486  1.00 15.77           N
ANISOU  850  N   SER A 113     2251   1673   2069    593    129    313       N
ATOM    851  CA  SER A 113      -7.198  28.460  17.119  1.00 17.44           C
ANISOU  851  CA  SER A 113     2581   2238   1809    301    200    -79       C
ATOM    852  C   SER A 113      -8.161  29.012  16.082  1.00 15.75           C
ANISOU  852  C   SER A 113     2267   2044   1674    236    107   -138       C
ATOM    853  O   SER A 113      -7.771  29.831  15.246  1.00 17.39           O
ANISOU  853  O   SER A 113     2030   2612   1967    319    139    653       O
ATOM    854  CB  SER A 113      -7.051  29.463  18.255  1.00 17.74           C
ANISOU  854  CB  SER A 113     2786   2438   1517    -77    247   -153       C
ATOM    855  OG  SER A 113      -6.237  28.933  19.268  1.00 18.57           O
ANISOU  855  OG  SER A 113     2375   2768   1912    128   -324     66       O
ATOM    856  N   VAL A 114      -9.420  28.585  16.190  1.00 17.14           N
ANISOU  856  N   VAL A 114     2111   2258   2145    244   -397    374       N
ATOM    857  CA  VAL A 114     -10.501  29.061  15.286  1.00 17.06           C
ANISOU  857  CA  VAL A 114     2213   1998   2272    -74   -183   -505       C
ATOM    858  C   VAL A 114     -11.516  29.860  16.104  1.00 18.09           C
ANISOU  858  C   VAL A 114     2157   1831   2886    -51   -471   -238       C
ATOM    859  O   VAL A 114     -11.962  29.363  17.122  1.00 19.18           O
ANISOU  859  O   VAL A 114     2508   2078   2703    455     52    143       O
ATOM    860  CB  VAL A 114     -11.214  27.896  14.573  1.00 15.34           C
ANISOU  860  CB  VAL A 114     2031   2239   1560     97   -160    -75       C
ATOM    861  CG1 VAL A 114     -12.494  28.359  13.902  1.00 19.23           C
ANISOU  861  CG1 VAL A 114     1765   3057   2483    431    -97   -667       C
ATOM    862  CG2 VAL A 114     -10.305  27.200  13.577  1.00 20.50           C
ANISOU  862  CG2 VAL A 114     2768   2122   2900    -52    565   -516       C
ATOM    863  N   LEU A 115     -11.833  31.071  15.648  1.00 18.59           N
ANISOU  863  N   LEU A 115     2729   1502   2832    135    -47   -453       N
ATOM    864  CA  LEU A 115     -12.919  31.844  16.290  1.00 17.49           C
ANISOU  864  CA  LEU A 115     2841   1710   2094    891    150   -137       C
ATOM    865  C   LEU A 115     -14.132  31.712  15.378  1.00 19.36           C
ANISOU  865  C   LEU A 115     2770   1802   2784    779   -108    765       C
ATOM    866  O   LEU A 115     -14.172  32.377  14.351  1.00 18.24           O
ANISOU  866  O   LEU A 115     2644   1696   2591    643    159    264       O
ATOM    867  CB  LEU A 115     -12.510  33.308  16.422  1.00 20.47           C
ANISOU  867  CB  LEU A 115     3233   2056   2489    207    268   -313       C
ATOM    868  CG  LEU A 115     -13.572  34.219  17.030  1.00 19.96           C
ANISOU  868  CG  LEU A 115     3431   2040   2113    427    415    390       C
ATOM    869  CD1 LEU A 115     -13.882  33.803  18.456  1.00 21.02           C
ANISOU  869  CD1 LEU A 115     3489   2026   2471    143    272     23       C
ATOM    870  CD2 LEU A 115     -13.131  35.670  16.982  1.00 23.35           C
ANISOU  870  CD2 LEU A 115     3805   1815   3250    624    699   -174       C
ATOM    871  N   ALA A 116     -15.015  30.797  15.729  1.00 19.14           N
ANISOU  871  N   ALA A 116     2573   2252   2448    431    128    243       N
ATOM    872  CA  ALA A 116     -16.227  30.603  14.931  1.00 21.19           C
ANISOU  872  CA  ALA A 116     2886   2559   2605    889    198    481       C
ATOM    873  C   ALA A 116     -17.066  31.871  15.086  1.00 23.69           C
ANISOU  873  C   ALA A 116     3508   2765   2727   1354    122   -193       C
ATOM    874  O   ALA A 116     -17.271  32.416  16.188  1.00 28.91           O
ANISOU  874  O   ALA A 116     4095   3942   2950   1519     31     42       O
ATOM    875  CB  ALA A 116     -16.973  29.374  15.372  1.00 22.61           C
ANISOU  875  CB  ALA A 116     2609   2252   3729    907   -258    519       C
ATOM    876  N  ACYS A 117     -17.461  32.378  13.914  0.59 20.67           N
ANISOU  876  N  ACYS A 117     3144   2361   2350   1595    217    207       N
ATOM    877  CA ACYS A 117     -18.163  33.689  13.847  0.59 22.67           C
ANISOU  877  CA ACYS A 117     3403   2780   2431   1765    609    626       C
ATOM    878  C  ACYS A 117     -19.405  33.583  12.958  0.59 25.45           C
ANISOU  878  C  ACYS A 117     3280   3309   3080   1917    641    502       C
ATOM    879  O  ACYS A 117     -19.345  32.877  11.931  0.59 25.63           O
ANISOU  879  O  ACYS A 117     3441   2843   3457   1848   -150    117       O
ATOM    880  CB ACYS A 117     -17.235  34.769  13.305  0.59 26.16           C
ANISOU  880  CB ACYS A 117     3645   2361   3933   1178   1085   1321       C
ATOM    881  SG ACYS A 117     -15.946  35.254  14.480  0.59 24.76           S
ANISOU  881  SG ACYS A 117     4325   2269   2814   1371    517    494       S
ATOM    882  N  BCYS A 117     -17.463  32.375  13.915  0.41 23.65           N
ANISOU  882  N  BCYS A 117     3372   3068   2547   1388    368     36       N
ATOM    883  CA BCYS A 117     -18.158  33.689  13.847  0.41 26.65           C
ANISOU  883  CA BCYS A 117     3521   3913   2691   1384    768    250       C
ATOM    884  C  BCYS A 117     -19.403  33.577  12.963  0.41 26.70           C
ANISOU  884  C  BCYS A 117     3367   3916   2863   1731   1035    436       C
ATOM    885  O  BCYS A 117     -19.348  32.860  11.944  0.41 25.10           O
ANISOU  885  O  BCYS A 117     3448   3736   2355   1497    971    257       O
ATOM    886  CB BCYS A 117     -17.222  34.741  13.267  0.41 32.86           C
ANISOU  886  CB BCYS A 117     3884   4502   4101    727   1066    557       C
ATOM    887  SG BCYS A 117     -17.609  36.431  13.791  0.41 34.20           S
ANISOU  887  SG BCYS A 117     4351   5281   3361    270   1116   -406       S
ATOM    888  N   TYR A 118     -20.491  34.262  13.340  1.00 27.36           N
ANISOU  888  N   TYR A 118     3508   3867   3021   1326    338    582       N
ATOM    889  CA  TYR A 118     -21.745  34.226  12.538  1.00 27.10           C
ANISOU  889  CA  TYR A 118     3446   3116   3736   1207    621    614       C
ATOM    890  C   TYR A 118     -22.354  35.626  12.522  1.00 28.95           C
ANISOU  890  C   TYR A 118     3579   3444   3976   1674   -174    615       C
ATOM    891  O   TYR A 118     -22.211  36.326  13.547  1.00 28.74           O
ANISOU  891  O   TYR A 118     3762   3564   3592   2009    346   1026       O
ATOM    892  CB  TYR A 118     -22.722  33.199  13.119  1.00 27.06           C
ANISOU  892  CB  TYR A 118     3160   2809   4315    815     66    337       C
ATOM    893  CG  TYR A 118     -22.245  31.754  13.048  1.00 26.49           C
ANISOU  893  CG  TYR A 118     3069   2149   4848    948    136    981       C
ATOM    894  CD1 TYR A 118     -21.474  31.202  14.063  1.00 27.22           C
ANISOU  894  CD1 TYR A 118     3353   2557   4432    194   -259   1444       C
ATOM    895  CD2 TYR A 118     -22.568  30.944  11.966  1.00 24.93           C
ANISOU  895  CD2 TYR A 118     2922   2507   4041    232   -152    764       C
ATOM    896  CE1 TYR A 118     -21.034  29.891  14.003  1.00 27.57           C
ANISOU  896  CE1 TYR A 118     3255   2677   4543    -97    149   1406       C
ATOM    897  CE2 TYR A 118     -22.138  29.630  11.897  1.00 23.39           C
ANISOU  897  CE2 TYR A 118     2855   2194   3839    166     69   1081       C
ATOM    898  CZ  TYR A 118     -21.368  29.102  12.917  1.00 25.85           C
ANISOU  898  CZ  TYR A 118     3312   2662   3849   -140    374    668       C
ATOM    899  OH  TYR A 118     -20.937  27.809  12.857  1.00 24.89           O
ANISOU  899  OH  TYR A 118     3252   2176   4028    883    661    728       O
ATOM    900  N   ASN A 119     -22.693  36.122  11.329  1.00 28.15           N
ANISOU  900  N   ASN A 119     3177   3705   3814   1924    -19    534       N
ATOM    901  CA  ASN A 119     -23.276  37.488  11.204  1.00 29.90           C
ANISOU  901  CA  ASN A 119     2927   3926   4506   1934    410    432       C
ATOM    902  C   ASN A 119     -22.304  38.489  11.833  1.00 27.69           C
ANISOU  902  C   ASN A 119     3071   3846   3602   1988    419    586       C
ATOM    903  O   ASN A 119     -22.777  39.488  12.407  1.00 30.29           O
ANISOU  903  O   ASN A 119     3734   3891   3883   2001    932   1442       O
ATOM    904  CB  ASN A 119     -24.680  37.564  11.809  1.00 34.32           C
ANISOU  904  CB  ASN A 119     2907   4547   5585   2033     42    354       C
ATOM    905  CG  ASN A 119     -25.574  36.433  11.345  1.00 44.78           C
ANISOU  905  CG  ASN A 119     3606   5879   7529   2176     79    931       C
ATOM    906  OD1 ASN A 119     -25.826  35.489  12.090  1.00 52.62           O
ANISOU  906  OD1 ASN A 119     4324   6750   8919   1534    250    718       O
ATOM    907  ND2 ASN A 119     -26.048  36.517  10.113  1.00 47.33           N
ANISOU  907  ND2 ASN A 119     3642   6212   8128   1929    -20    405       N
ATOM    908  N   GLY A 120     -20.999  38.222  11.730  1.00 27.07           N
ANISOU  908  N   GLY A 120     3125   4004   3156   1993    414    897       N
ATOM    909  CA  GLY A 120     -19.996  39.106  12.274  1.00 29.20           C
ANISOU  909  CA  GLY A 120     3756   4182   3156   2029    753    769       C
ATOM    910  C   GLY A 120     -19.785  39.009  13.772  1.00 30.82           C
ANISOU  910  C   GLY A 120     4121   4144   3443   1430    610   1004       C
ATOM    911  O   GLY A 120     -18.949  39.752  14.303  1.00 31.71           O
ANISOU  911  O   GLY A 120     4229   3871   3949    995    243    751       O
ATOM    912  N   SER A 121     -20.506  38.123  14.472  1.00 28.07           N
ANISOU  912  N   SER A 121     3842   3475   3349   1890    960   1102       N
ATOM    913  CA  SER A 121     -20.433  38.033  15.930  1.00 28.46           C
ANISOU  913  CA  SER A 121     3885   3667   3263   2090   1174   1226       C
ATOM    914  C   SER A 121     -19.761  36.735  16.344  1.00 29.83           C
ANISOU  914  C   SER A 121     3867   3916   3550   2162    861    667       C
ATOM    915  O   SER A 121     -20.203  35.656  15.923  1.00 30.83           O
ANISOU  915  O   SER A 121     3577   3455   4683   1853   1106   1132       O
ATOM    916  CB  SER A 121     -21.822  38.123  16.564  1.00 34.48           C
ANISOU  916  CB  SER A 121     4117   4078   4906   2263   1194    773       C
ATOM    917  OG  SER A 121     -22.421  39.379  16.309  1.00 42.26           O
ANISOU  917  OG  SER A 121     4585   5275   6198   1700   1380    280       O
ATOM    918  N   PRO A 122     -18.709  36.787  17.154  1.00 32.38           N
ANISOU  918  N   PRO A 122     4429   4281   3592   1849   -287    465       N
ATOM    919  CA  PRO A 122     -18.046  35.549  17.579  1.00 31.43           C
ANISOU  919  CA  PRO A 122     4382   3903   3657   2213    -35    977       C
ATOM    920  C   PRO A 122     -18.955  34.665  18.418  1.00 32.66           C
ANISOU  920  C   PRO A 122     4400   3979   4031   2454    424    634       C
ATOM    921  O   PRO A 122     -19.677  35.134  19.303  1.00 32.67           O
ANISOU  921  O   PRO A 122     4835   4155   3424   2557    962    383       O
ATOM    922  CB  PRO A 122     -16.846  36.055  18.388  1.00 34.65           C
ANISOU  922  CB  PRO A 122     4880   3951   4332   2086     -3   1471       C
ATOM    923  CG  PRO A 122     -16.574  37.422  17.818  1.00 38.34           C
ANISOU  923  CG  PRO A 122     4976   4417   5176   1926    128    746       C
ATOM    924  CD  PRO A 122     -17.945  37.986  17.538  1.00 35.71           C
ANISOU  924  CD  PRO A 122     4764   4207   4597   2079   -211    721       C
ATOM    925  N   SER A 123     -18.875  33.360  18.155  1.00 31.64           N
ANISOU  925  N   SER A 123     4368   3861   3792   2243    798   1234       N
ATOM    926  CA  SER A 123     -19.691  32.339  18.799  1.00 32.30           C
ANISOU  926  CA  SER A 123     4013   4274   3987   1491    687   1288       C
ATOM    927  C   SER A 123     -18.900  31.445  19.741  1.00 27.11           C
ANISOU  927  C   SER A 123     3280   3366   3654   1376    706    835       C
ATOM    928  O   SER A 123     -19.397  31.082  20.816  1.00 26.30           O
ANISOU  928  O   SER A 123     2962   3340   3689   1447    754    641       O
ATOM    929  CB  SER A 123     -20.363  31.476  17.724  1.00 34.89           C
ANISOU  929  CB  SER A 123     4181   5404   3673    958    457   1638       C
ATOM    930  OG  SER A 123     -21.125  30.430  18.304  1.00 40.15           O
ANISOU  930  OG  SER A 123     4174   6612   4469    978    668   1410       O
ATOM    931  N   GLY A 124     -17.678  31.079  19.371  1.00 22.38           N
ANISOU  931  N   GLY A 124     2768   2677   3057   1147    -26    910       N
ATOM    932  CA  GLY A 124     -16.888  30.198  20.213  1.00 19.45           C
ANISOU  932  CA  GLY A 124     2685   2365   2339    707    573    409       C
ATOM    933  C   GLY A 124     -15.483  30.082  19.672  1.00 19.92           C
ANISOU  933  C   GLY A 124     2700   2277   2593    425    172    -58       C
ATOM    934  O   GLY A 124     -15.196  30.504  18.549  1.00 21.17           O
ANISOU  934  O   GLY A 124     2975   2819   2248    226    232    284       O
ATOM    935  N   VAL A 125     -14.605  29.492  20.499  1.00 18.35           N
ANISOU  935  N   VAL A 125     2240   2265   2466    373   -425    356       N
ATOM    936  CA  VAL A 125     -13.195  29.304  20.168  1.00 17.41           C
ANISOU  936  CA  VAL A 125     2107   2063   2446    637   -582    119       C
ATOM    937  C   VAL A 125     -12.783  27.855  20.406  1.00 19.50           C
ANISOU  937  C   VAL A 125     2549   2025   2833    500    132    257       C
ATOM    938  O   VAL A 125     -13.142  27.261  21.427  1.00 22.77           O
ANISOU  938  O   VAL A 125     3142   2502   3009    497    568    -22       O
ATOM    939  CB  VAL A 125     -12.292  30.229  21.004  1.00 23.67           C
ANISOU  939  CB  VAL A 125     2287   2357   4351    174   -590   -788       C
ATOM    940  CG1 VAL A 125     -10.926  30.307  20.370  1.00 23.14           C
ANISOU  940  CG1 VAL A 125     1863   2990   3940   -211     -6   -840       C
ATOM    941  CG2 VAL A 125     -12.900  31.588  21.160  1.00 32.18           C
ANISOU  941  CG2 VAL A 125     3067   3553   5606    -62     29   -475       C
ATOM    942  N   TYR A 126     -11.983  27.301  19.491  1.00 17.18           N
ANISOU  942  N   TYR A 126     1972   2002   2555    123    592     39       N
ATOM    943  CA  TYR A 126     -11.476  25.941  19.665  1.00 16.04           C
ANISOU  943  CA  TYR A 126     1717   1603   2776   -160    -35      5       C
ATOM    944  C   TYR A 126     -10.194  25.765  18.857  1.00 20.70           C
ANISOU  944  C   TYR A 126     2400   2210   3256    -34    180   -245       C
ATOM    945  O   TYR A 126      -9.891  26.552  17.961  1.00 21.17           O
ANISOU  945  O   TYR A 126     2249   2360   3434   -241    166    243       O
ATOM    946  CB  TYR A 126     -12.526  24.883  19.268  1.00 16.53           C
ANISOU  946  CB  TYR A 126     1659   1725   2896   -230    -34   -260       C
ATOM    947  CG  TYR A 126     -13.098  25.049  17.884  1.00 16.71           C
ANISOU  947  CG  TYR A 126     1614   2004   2731    242   -525   -380       C
ATOM    948  CD1 TYR A 126     -12.465  24.493  16.780  1.00 21.32           C
ANISOU  948  CD1 TYR A 126     2030   2617   3456   -603     14   -306       C
ATOM    949  CD2 TYR A 126     -14.284  25.754  17.672  1.00 19.24           C
ANISOU  949  CD2 TYR A 126     2288   2507   2515    300   -270   -289       C
ATOM    950  CE1 TYR A 126     -12.984  24.644  15.501  1.00 22.26           C
ANISOU  950  CE1 TYR A 126     2372   2601   3486   -944   -890    293       C
ATOM    951  CE2 TYR A 126     -14.807  25.909  16.401  1.00 24.67           C
ANISOU  951  CE2 TYR A 126     2917   2678   3779    235    170    529       C
ATOM    952  CZ  TYR A 126     -14.153  25.354  15.319  1.00 25.56           C
ANISOU  952  CZ  TYR A 126     3263   2912   3535   -671   -158    532       C
ATOM    953  OH  TYR A 126     -14.683  25.505  14.060  1.00 30.30           O
ANISOU  953  OH  TYR A 126     3836   3465   4211   -968   -857   -474       O
ATOM    954  N   GLN A 127      -9.448  24.708  19.196  1.00 20.69           N
ANISOU  954  N   GLN A 127     2296   2172   3393   1093   -316    679       N
ATOM    955  CA  GLN A 127      -8.213  24.339  18.505  1.00 19.83           C
ANISOU  955  CA  GLN A 127     2347   2140   3049    760   -425    775       C
ATOM    956  C   GLN A 127      -8.474  23.344  17.384  1.00 19.12           C
ANISOU  956  C   GLN A 127     2235   2312   2717    235   -432    -44       C
ATOM    957  O   GLN A 127      -9.239  22.383  17.553  1.00 21.88           O
ANISOU  957  O   GLN A 127     2476   2745   3094    177    933     58       O
ATOM    958  CB  GLN A 127      -7.211  23.685  19.461  1.00 24.46           C
ANISOU  958  CB  GLN A 127     3201   3093   2998    114   -558   1330       C
ATOM    959  CG  GLN A 127      -6.450  24.588  20.371  1.00 27.38           C
ANISOU  959  CG  GLN A 127     3094   3528   3780   -429   -818   1271       C
ATOM    960  CD  GLN A 127      -5.509  25.529  19.640  1.00 24.92           C
ANISOU  960  CD  GLN A 127     3011   3763   2697    172   -935   1483       C
ATOM    961  OE1 GLN A 127      -5.895  26.637  19.315  1.00 25.87           O
ANISOU  961  OE1 GLN A 127     3335   3725   2769    275  -1056   1120       O
ATOM    962  NE2 GLN A 127      -4.253  25.099  19.411  1.00 25.66           N
ANISOU  962  NE2 GLN A 127     2582   4147   3020    -13   -840    -97       N
ATOM    963  N   CYS A 128      -7.764  23.539  16.271  1.00 20.33           N
ANISOU  963  N   CYS A 128     2283   2572   2869    726    446   -221       N
ATOM    964  CA  CYS A 128      -7.770  22.673  15.097  1.00 20.45           C
ANISOU  964  CA  CYS A 128     2335   2676   2759    624   -125    -31       C
ATOM    965  C   CYS A 128      -6.334  22.368  14.697  1.00 18.87           C
ANISOU  965  C   CYS A 128     2206   2075   2889    792   -213   -144       C
ATOM    966  O   CYS A 128      -5.411  23.109  15.026  1.00 22.49           O
ANISOU  966  O   CYS A 128     2434   2270   3841     38   -111   -429       O
ATOM    967  CB  CYS A 128      -8.478  23.328  13.888  1.00 22.52           C
ANISOU  967  CB  CYS A 128     2119   3745   2691    286   -723   -595       C
ATOM    968  SG  CYS A 128     -10.239  23.239  14.008  1.00 33.55           S
ANISOU  968  SG  CYS A 128     3686   4834   4227    112   -768    643       S
ATOM    969  N   ALA A 129      -6.142  21.259  13.985  1.00 18.61           N
ANISOU  969  N   ALA A 129     2015   2434   2621    161    428   -785       N
ATOM    970  CA  ALA A 129      -4.885  20.987  13.300  1.00 15.45           C
ANISOU  970  CA  ALA A 129     1822   1779   2272    889    176     45       C
ATOM    971  C   ALA A 129      -5.137  20.933  11.799  1.00 15.49           C
ANISOU  971  C   ALA A 129     1495   2525   1865    272    284    275       C
ATOM    972  O   ALA A 129      -6.184  20.455  11.351  1.00 19.53           O
ANISOU  972  O   ALA A 129     1373   3432   2616    276     84   -284       O
ATOM    973  CB  ALA A 129      -4.254  19.665  13.760  1.00 20.36           C
ANISOU  973  CB  ALA A 129     2367   1831   3540    853   -425   -166       C
ATOM    974  N   MET A 130      -4.169  21.409  11.018  1.00 14.56           N
ANISOU  974  N   MET A 130     1395   2184   1952    113    322     90       N
ATOM    975  CA  MET A 130      -4.214  21.220   9.571  1.00 16.03           C
ANISOU  975  CA  MET A 130     1812   2356   1924     -3    405   -393       C
ATOM    976  C   MET A 130      -3.846  19.768   9.274  1.00 16.25           C
ANISOU  976  C   MET A 130     1773   2285   2118    387      6    -51       C
ATOM    977  O   MET A 130      -2.748  19.327   9.619  1.00 19.03           O
ANISOU  977  O   MET A 130     1595   2576   3059    853    700     78       O
ATOM    978  CB  MET A 130      -3.252  22.193   8.886  1.00 18.26           C
ANISOU  978  CB  MET A 130     1930   3009   1997    211   -148     93       C
ATOM    979  CG  MET A 130      -3.190  22.109   7.344  1.00 18.86           C
ANISOU  979  CG  MET A 130     1845   3221   2099    601   -239   -397       C
ATOM    980  SD  MET A 130      -4.775  22.395   6.554  1.00 20.49           S
ANISOU  980  SD  MET A 130     2684   2466   2636    426     62    163       S
ATOM    981  CE  MET A 130      -5.109  24.111   6.971  1.00 20.99           C
ANISOU  981  CE  MET A 130     2808   1897   3271    558    260    192       C
ATOM    982  N   ARG A 131      -4.768  19.003   8.676  1.00 15.93           N
ANISOU  982  N   ARG A 131     1531   2145   2378     30   -608   -269       N
ATOM    983  CA  ARG A 131      -4.451  17.607   8.411  1.00 14.78           C
ANISOU  983  CA  ARG A 131      974   1785   2858   -160     81   -355       C
ATOM    984  C   ARG A 131      -3.535  17.493   7.196  1.00 16.11           C
ANISOU  984  C   ARG A 131     1603   1712   2808    324    306     97       C
ATOM    985  O   ARG A 131      -3.389  18.422   6.398  1.00 16.51           O
ANISOU  985  O   ARG A 131     1238   1679   3358    324    453    397       O
ATOM    986  CB  ARG A 131      -5.733  16.784   8.180  1.00 17.46           C
ANISOU  986  CB  ARG A 131     1775   2172   2685   -466    644   -254       C
ATOM    987  CG  ARG A 131      -6.833  16.947   9.235  1.00 21.40           C
ANISOU  987  CG  ARG A 131     2545   2658   2928    948     48    499       C
ATOM    988  CD  ARG A 131      -6.400  16.487  10.612  1.00 23.98           C
ANISOU  988  CD  ARG A 131     3265   2806   3041   1165    280   1111       C
ATOM    989  NE  ARG A 131      -5.882  15.127  10.602  1.00 23.69           N
ANISOU  989  NE  ARG A 131     3419   3187   2393   1007    383   1109       N
ATOM    990  CZ  ARG A 131      -5.384  14.512  11.670  1.00 25.59           C
ANISOU  990  CZ  ARG A 131     3778   3409   2535    774    361   1068       C
ATOM    991  NH1 ARG A 131      -5.406  15.081  12.869  1.00 26.05           N
ANISOU  991  NH1 ARG A 131     3704   3652   2543    744    218    523       N
ATOM    992  NH2 ARG A 131      -4.842  13.301  11.532  1.00 28.78           N
ANISOU  992  NH2 ARG A 131     4037   3347   3553    812    -10    216       N
ATOM    993  N   HIS A 132      -2.932  16.312   7.035  1.00 16.60           N
ANISOU  993  N   HIS A 132     1521   2325   2461    454    433   -405       N
ATOM    994  CA  HIS A 132      -2.049  16.099   5.896  1.00 15.38           C
ANISOU  994  CA  HIS A 132     1682   2005   2157    726   -357    202       C
ATOM    995  C   HIS A 132      -2.796  16.114   4.570  1.00 17.75           C
ANISOU  995  C   HIS A 132     2125   2052   2567    383    419    163       C
ATOM    996  O   HIS A 132      -2.168  16.337   3.532  1.00 19.58           O
ANISOU  996  O   HIS A 132     1824   2537   3078   -116    182    255       O
ATOM    997  CB  HIS A 132      -1.259  14.803   6.085  1.00 22.28           C
ANISOU  997  CB  HIS A 132     1993   3114   3359   1047   -139    745       C
ATOM    998  CG  HIS A 132      -0.097  14.955   7.022  1.00 30.70           C
ANISOU  998  CG  HIS A 132     2457   4066   5144   1195   -202   1499       C
ATOM    999  ND1 HIS A 132       1.094  15.536   6.640  1.00 36.49           N
ANISOU  999  ND1 HIS A 132     2637   4771   6458    956   -380   1694       N
ATOM   1000  CD2 HIS A 132       0.050  14.624   8.329  1.00 36.04           C
ANISOU 1000  CD2 HIS A 132     2404   5044   6245   1344    483    878       C
ATOM   1001  CE1 HIS A 132       1.929  15.543   7.666  1.00 39.81           C
ANISOU 1001  CE1 HIS A 132     2644   5256   7225    793   -317   1629       C
ATOM   1002  NE2 HIS A 132       1.319  14.999   8.704  1.00 35.41           N
ANISOU 1002  NE2 HIS A 132     2568   5431   5457   1107    377    903       N
ATOM   1003  N   ASN A 133      -4.119  15.922   4.580  1.00 19.05           N
ANISOU 1003  N   ASN A 133     2265   2350   2622    151    424    -85       N
ATOM   1004  CA  ASN A 133      -4.935  16.100   3.383  1.00 19.16           C
ANISOU 1004  CA  ASN A 133     2231   2388   2662     78    513    406       C
ATOM   1005  C   ASN A 133      -5.518  17.508   3.278  1.00 18.82           C
ANISOU 1005  C   ASN A 133     2241   2479   2432    149    120    168       C
ATOM   1006  O   ASN A 133      -6.447  17.731   2.485  1.00 19.91           O
ANISOU 1006  O   ASN A 133     2604   2526   2434     96    -30    117       O
ATOM   1007  CB  ASN A 133      -6.042  15.038   3.320  1.00 16.99           C
ANISOU 1007  CB  ASN A 133     1858   2253   2345    157    321    530       C
ATOM   1008  CG  ASN A 133      -7.091  15.200   4.404  1.00 17.37           C
ANISOU 1008  CG  ASN A 133     2064   2389   2147   -243    -86    646       C
ATOM   1009  OD1 ASN A 133      -7.026  16.111   5.234  1.00 20.49           O
ANISOU 1009  OD1 ASN A 133     2057   2799   2928   -416     57   -159       O
ATOM   1010  ND2 ASN A 133      -8.076  14.309   4.400  1.00 22.49           N
ANISOU 1010  ND2 ASN A 133     2668   2711   3166   -353    172    182       N
ATOM   1011  N   PHE A 134      -4.989  18.454   4.069  1.00 16.21           N
ANISOU 1011  N   PHE A 134     1727   2073   2360    -36    468    474       N
ATOM   1012  CA  PHE A 134      -5.328  19.883   3.994  1.00 15.50           C
ANISOU 1012  CA  PHE A 134     1530   1708   2653     28    535    969       C
ATOM   1013  C   PHE A 134      -6.781  20.177   4.363  1.00 18.00           C
ANISOU 1013  C   PHE A 134     1813   1924   3102    392    744    857       C
ATOM   1014  O   PHE A 134      -7.353  21.174   3.906  1.00 21.90           O
ANISOU 1014  O   PHE A 134     2142   2230   3947    849   1224   1218       O
ATOM   1015  CB  PHE A 134      -5.008  20.462   2.615  1.00 15.63           C
ANISOU 1015  CB  PHE A 134     1200   1951   2787    440   -452    576       C
ATOM   1016  CG  PHE A 134      -3.542  20.485   2.302  1.00 17.24           C
ANISOU 1016  CG  PHE A 134     1117   1966   3467    426   -256    335       C
ATOM   1017  CD1 PHE A 134      -2.714  21.430   2.882  1.00 18.46           C
ANISOU 1017  CD1 PHE A 134     1445   2183   3386    534    463    934       C
ATOM   1018  CD2 PHE A 134      -2.986  19.543   1.450  1.00 20.77           C
ANISOU 1018  CD2 PHE A 134     1897   2234   3761    552    474    802       C
ATOM   1019  CE1 PHE A 134      -1.356  21.449   2.603  1.00 20.63           C
ANISOU 1019  CE1 PHE A 134     1710   2543   3586    151    -88    207       C
ATOM   1020  CE2 PHE A 134      -1.630  19.550   1.164  1.00 20.54           C
ANISOU 1020  CE2 PHE A 134     1923   2491   3392    504    538    467       C
ATOM   1021  CZ  PHE A 134      -0.811  20.512   1.741  1.00 21.18           C
ANISOU 1021  CZ  PHE A 134     1937   2740   3371     -2    973    324       C
ATOM   1022  N   THR A 135      -7.397  19.323   5.167  1.00 16.73           N
ANISOU 1022  N   THR A 135     1989   2091   2278    179   -136     10       N
ATOM   1023  CA  THR A 135      -8.672  19.644   5.794  1.00 17.59           C
ANISOU 1023  CA  THR A 135     1884   2059   2740    166   -106   -455       C
ATOM   1024  C   THR A 135      -8.449  19.919   7.266  1.00 18.59           C
ANISOU 1024  C   THR A 135     1994   2081   2988    240    207   -292       C
ATOM   1025  O   THR A 135      -7.381  19.639   7.820  1.00 19.02           O
ANISOU 1025  O   THR A 135     2281   2370   2575    154    546   -169       O
ATOM   1026  CB  THR A 135      -9.695  18.511   5.627  1.00 17.67           C
ANISOU 1026  CB  THR A 135     1892   2451   2370    153   -148    174       C
ATOM   1027  OG1 THR A 135      -9.234  17.325   6.307  1.00 17.94           O
ANISOU 1027  OG1 THR A 135     1854   2432   2531    183    151    -41       O
ATOM   1028  CG2 THR A 135      -9.931  18.211   4.145  1.00 21.20           C
ANISOU 1028  CG2 THR A 135     1806   2524   3725    -24   -383   -278       C
ATOM   1029  N   ILE A 136      -9.475  20.471   7.906  1.00 17.28           N
ANISOU 1029  N   ILE A 136     1640   2175   2752    -62    -14    259       N
ATOM   1030  CA  ILE A 136      -9.483  20.624   9.352  1.00 16.98           C
ANISOU 1030  CA  ILE A 136     1784   2184   2482   -216    102   -263       C
ATOM   1031  C   ILE A 136     -10.772  20.014   9.868  1.00 17.99           C
ANISOU 1031  C   ILE A 136     2102   2290   2441    204    246    -25       C
ATOM   1032  O   ILE A 136     -11.797  20.010   9.179  1.00 16.65           O
ANISOU 1032  O   ILE A 136     1621   2486   2218     30   -232    -54       O
ATOM   1033  CB  ILE A 136      -9.336  22.092   9.814  1.00 16.37           C
ANISOU 1033  CB  ILE A 136     1267   1870   3085   -563   -337   -443       C
ATOM   1034  CG1 ILE A 136     -10.553  22.946   9.446  1.00 16.47           C
ANISOU 1034  CG1 ILE A 136     1745   1621   2893    437    352   -113       C
ATOM   1035  CG2 ILE A 136      -8.058  22.704   9.231  1.00 18.27           C
ANISOU 1035  CG2 ILE A 136     1454   2256   3230   -806    186   -698       C
ATOM   1036  CD1 ILE A 136     -10.495  24.342  10.018  1.00 18.48           C
ANISOU 1036  CD1 ILE A 136     2249   1834   2939    322   -257   -245       C
ATOM   1037  N   LYS A 137     -10.689  19.477  11.080  1.00 18.59           N
ANISOU 1037  N   LYS A 137     2404   2066   2592     19    473    222       N
ATOM   1038  CA  LYS A 137     -11.881  18.890  11.732  1.00 18.90           C
ANISOU 1038  CA  LYS A 137     2387   2308   2484    278    523    569       C
ATOM   1039  C   LYS A 137     -12.473  19.982  12.617  1.00 18.16           C
ANISOU 1039  C   LYS A 137     1704   2223   2972    202   -158    457       C
ATOM   1040  O   LYS A 137     -12.150  20.034  13.795  1.00 19.26           O
ANISOU 1040  O   LYS A 137     1963   2853   2502   -200    413    197       O
ATOM   1041  CB  LYS A 137     -11.491  17.628  12.500  1.00 23.33           C
ANISOU 1041  CB  LYS A 137     2961   2207   3696    695    544    903       C
ATOM   1042  CG  LYS A 137     -10.978  16.490  11.646  1.00 28.21           C
ANISOU 1042  CG  LYS A 137     3635   2632   4453    937    468    584       C
ATOM   1043  CD  LYS A 137     -10.367  15.391  12.504  1.00 35.12           C
ANISOU 1043  CD  LYS A 137     4684   2597   6065   1098    994    961       C
ATOM   1044  CE  LYS A 137      -9.564  14.442  11.684  1.00 45.19           C
ANISOU 1044  CE  LYS A 137     5636   3820   7714    942    711   1063       C
ATOM   1045  NZ  LYS A 137     -10.258  14.160  10.428  1.00 48.79           N
ANISOU 1045  NZ  LYS A 137     6114   4256   8167   1012    411   1345       N
ATOM   1046  N   GLY A 138     -13.289  20.819  12.012  1.00 17.09           N
ANISOU 1046  N   GLY A 138     1666   2092   2735    -28     80    -24       N
ATOM   1047  CA  GLY A 138     -13.849  21.964  12.700  1.00 17.76           C
ANISOU 1047  CA  GLY A 138     1312   2172   3263   -300   -316   -568       C
ATOM   1048  C   GLY A 138     -15.250  21.712  13.227  1.00 18.68           C
ANISOU 1048  C   GLY A 138     1863   2264   2970   -170   -109    -20       C
ATOM   1049  O   GLY A 138     -15.743  20.585  13.289  1.00 19.48           O
ANISOU 1049  O   GLY A 138     1912   2094   3397   -133   -364   -220       O
ATOM   1050  N   SER A 139     -15.898  22.805  13.608  1.00 17.17           N
ANISOU 1050  N   SER A 139     1689   2646   2190    262     35     31       N
ATOM   1051  CA  SER A 139     -17.308  22.819  13.993  1.00 15.74           C
ANISOU 1051  CA  SER A 139     1294   2735   1951    443    276    472       C
ATOM   1052  C   SER A 139     -17.883  24.100  13.401  1.00 17.73           C
ANISOU 1052  C   SER A 139     1573   3009   2154    385    -15    337       C
ATOM   1053  O   SER A 139     -17.662  25.196  13.927  1.00 20.44           O
ANISOU 1053  O   SER A 139     1690   3072   3003   -144     56   -121       O
ATOM   1054  CB  SER A 139     -17.482  22.748  15.508  1.00 19.18           C
ANISOU 1054  CB  SER A 139      975   3362   2951    218   -216    484       C
ATOM   1055  OG  SER A 139     -18.844  22.875  15.863  1.00 21.83           O
ANISOU 1055  OG  SER A 139     1243   3758   3295   -182    -99   -135       O
ATOM   1056  N   PHE A 140     -18.611  23.963  12.300  1.00 19.08           N
ANISOU 1056  N   PHE A 140     1869   3007   2373    514    -76    302       N
ATOM   1057  CA  PHE A 140     -19.048  25.109  11.519  1.00 19.51           C
ANISOU 1057  CA  PHE A 140     1458   3079   2876    846   -330    639       C
ATOM   1058  C   PHE A 140     -20.448  24.854  10.996  1.00 21.82           C
ANISOU 1058  C   PHE A 140     1405   3272   3611    514    -69    696       C
ATOM   1059  O   PHE A 140     -20.724  23.772  10.473  1.00 24.63           O
ANISOU 1059  O   PHE A 140     1811   3769   3778    170    -19    534       O
ATOM   1060  CB  PHE A 140     -18.130  25.357  10.319  1.00 19.11           C
ANISOU 1060  CB  PHE A 140     1353   3401   2506    353    340    764       C
ATOM   1061  CG  PHE A 140     -16.774  25.910  10.671  1.00 18.12           C
ANISOU 1061  CG  PHE A 140     1143   3229   2514    446   -154     74       C
ATOM   1062  CD1 PHE A 140     -16.643  27.141  11.310  1.00 19.74           C
ANISOU 1062  CD1 PHE A 140     1663   3293   2545    570   -963    322       C
ATOM   1063  CD2 PHE A 140     -15.632  25.235  10.308  1.00 20.21           C
ANISOU 1063  CD2 PHE A 140     1208   3324   3148    340    161    -76       C
ATOM   1064  CE1 PHE A 140     -15.387  27.661  11.604  1.00 20.74           C
ANISOU 1064  CE1 PHE A 140     1717   3397   2765    462  -1121    310       C
ATOM   1065  CE2 PHE A 140     -14.358  25.755  10.595  1.00 21.53           C
ANISOU 1065  CE2 PHE A 140     1846   3459   2877    111    502   -973       C
ATOM   1066  CZ  PHE A 140     -14.242  26.968  11.237  1.00 20.81           C
ANISOU 1066  CZ  PHE A 140     2162   3449   2296    120    124   -660       C
ATOM   1067  N   LEU A 141     -21.310  25.861  11.102  1.00 21.92           N
ANISOU 1067  N   LEU A 141     1455   3087   3788    770   -212    721       N
ATOM   1068  CA  LEU A 141     -22.657  25.817  10.550  1.00 22.22           C
ANISOU 1068  CA  LEU A 141     1382   3642   3417    589   -111    893       C
ATOM   1069  C   LEU A 141     -22.775  26.806   9.398  1.00 24.05           C
ANISOU 1069  C   LEU A 141     1478   3949   3709    292   -198    631       C
ATOM   1070  O   LEU A 141     -21.870  27.599   9.134  1.00 25.94           O
ANISOU 1070  O   LEU A 141     1718   3843   4296     28   -186    579       O
ATOM   1071  CB  LEU A 141     -23.699  26.140  11.631  1.00 25.77           C
ANISOU 1071  CB  LEU A 141     2189   3884   3717    225    665    751       C
ATOM   1072  CG  LEU A 141     -23.649  25.267  12.884  1.00 26.72           C
ANISOU 1072  CG  LEU A 141     2231   4097   3823    188   1152    465       C
ATOM   1073  CD1 LEU A 141     -24.567  25.819  13.981  1.00 28.37           C
ANISOU 1073  CD1 LEU A 141     2519   4291   3967    768   1111    448       C
ATOM   1074  CD2 LEU A 141     -24.005  23.826  12.541  1.00 28.26           C
ANISOU 1074  CD2 LEU A 141     2204   4260   4271     78    512    727       C
ATOM   1075  N   ASN A 142     -23.919  26.780   8.726  1.00 25.97           N
ANISOU 1075  N   ASN A 142     1771   4339   3759    324   -141   1361       N
ATOM   1076  CA  ASN A 142     -24.152  27.740   7.662  1.00 26.77           C
ANISOU 1076  CA  ASN A 142     1993   4742   3438    522   -512    902       C
ATOM   1077  C   ASN A 142     -24.030  29.165   8.191  1.00 27.35           C
ANISOU 1077  C   ASN A 142     1874   4824   3694    747    222   1001       C
ATOM   1078  O   ASN A 142     -24.534  29.496   9.271  1.00 29.03           O
ANISOU 1078  O   ASN A 142     1890   4987   4152    944    772   1166       O
ATOM   1079  CB  ASN A 142     -25.526  27.517   7.036  1.00 33.96           C
ANISOU 1079  CB  ASN A 142     2990   5316   4596    508  -1009   1028       C
ATOM   1080  CG  ASN A 142     -25.480  27.652   5.544  1.00 42.79           C
ANISOU 1080  CG  ASN A 142     4302   6181   5777     66  -1361    989       C
ATOM   1081  OD1 ASN A 142     -24.931  28.628   5.020  1.00 45.90           O
ANISOU 1081  OD1 ASN A 142     5017   6211   6211    509  -1464   1628       O
ATOM   1082  ND2 ASN A 142     -25.992  26.650   4.840  1.00 50.38           N
ANISOU 1082  ND2 ASN A 142     4816   6623   7705   -343   -531    385       N
ATOM   1083  N   GLY A 143     -23.338  30.006   7.426  1.00 28.15           N
ANISOU 1083  N   GLY A 143     1929   4518   4250    446    412    625       N
ATOM   1084  CA  GLY A 143     -23.039  31.360   7.839  1.00 28.52           C
ANISOU 1084  CA  GLY A 143     1809   4446   4582    444    298    976       C
ATOM   1085  C   GLY A 143     -21.696  31.527   8.501  1.00 25.76           C
ANISOU 1085  C   GLY A 143     1841   3798   4149    665    495   1029       C
ATOM   1086  O   GLY A 143     -21.333  32.654   8.855  1.00 23.02           O
ANISOU 1086  O   GLY A 143     2302   3268   3176   1077    223    535       O
ATOM   1087  N   SER A 144     -20.948  30.442   8.687  1.00 22.42           N
ANISOU 1087  N   SER A 144     1604   3444   3472    887    106   1132       N
ATOM   1088  CA  SER A 144     -19.626  30.520   9.292  1.00 18.76           C
ANISOU 1088  CA  SER A 144     1485   2921   2722    709    -50   1126       C
ATOM   1089  C   SER A 144     -18.535  30.945   8.319  1.00 20.84           C
ANISOU 1089  C   SER A 144     2017   2745   3157    489    637   1070       C
ATOM   1090  O   SER A 144     -17.424  31.225   8.782  1.00 19.77           O
ANISOU 1090  O   SER A 144     1711   3063   2738    545    384    757       O
ATOM   1091  CB  SER A 144     -19.248  29.169   9.900  1.00 21.19           C
ANISOU 1091  CB  SER A 144     1757   2747   3549    462   -272    645       C
ATOM   1092  OG  SER A 144     -19.205  28.165   8.898  1.00 22.21           O
ANISOU 1092  OG  SER A 144     1926   2985   3529    429    254    240       O
ATOM   1093  N   CYS A 145     -18.797  30.954   7.005  1.00 19.63           N
ANISOU 1093  N   CYS A 145     2159   3037   2263    499    448    405       N
ATOM   1094  C   CYS A 145     -17.179  32.748   6.517  1.00 20.71           C
ANISOU 1094  C   CYS A 145     1794   3207   2869    502     81    707       C
ATOM   1095  O   CYS A 145     -17.849  33.674   7.014  1.00 22.32           O
ANISOU 1095  O   CYS A 145     1794   3148   3540    907    -19   1143       O
ATOM   1096  CA ACYS A 145     -17.790  31.421   6.058  0.47 21.59           C
ANISOU 1096  CA ACYS A 145     2398   3466   2337    452     18    998       C
ATOM   1097  CB ACYS A 145     -18.300  31.457   4.611  0.47 27.72           C
ANISOU 1097  CB ACYS A 145     3349   3937   3248    371   -300    668       C
ATOM   1098  SG ACYS A 145     -20.099  31.583   4.400  0.47 32.71           S
ANISOU 1098  SG ACYS A 145     4272   4370   3786    266   -275   1323       S
ATOM   1099  CA BCYS A 145     -17.833  31.461   6.035  0.53 23.39           C
ANISOU 1099  CA BCYS A 145     2321   3536   3031    447    -76    511       C
ATOM   1100  CB BCYS A 145     -18.500  31.826   4.708  0.53 30.71           C
ANISOU 1100  CB BCYS A 145     3029   4021   4619    277   -526   -487       C
ATOM   1101  SG BCYS A 145     -18.494  30.491   3.488  0.53 36.42           S
ANISOU 1101  SG BCYS A 145     3452   4697   5689    442   -533   -990       S
ATOM   1102  N   GLY A 146     -15.851  32.835   6.362  1.00 17.98           N
ANISOU 1102  N   GLY A 146     1784   2761   2287    646     64    368       N
ATOM   1103  CA  GLY A 146     -15.132  34.023   6.769  1.00 18.10           C
ANISOU 1103  CA  GLY A 146     1498   2634   2747    260    197    139       C
ATOM   1104  C   GLY A 146     -14.578  33.990   8.181  1.00 15.67           C
ANISOU 1104  C   GLY A 146     1240   2283   2430    137   -353    445       C
ATOM   1105  O   GLY A 146     -13.774  34.865   8.532  1.00 18.40           O
ANISOU 1105  O   GLY A 146     1619   2324   3050   -217    -36    526       O
ATOM   1106  N   SER A 147     -15.006  33.041   9.014  1.00 18.79           N
ANISOU 1106  N   SER A 147     2131   2511   2497    675    278    705       N
ATOM   1107  CA  SER A 147     -14.347  32.819  10.297  1.00 16.30           C
ANISOU 1107  CA  SER A 147     1792   2427   1975    486   -127    487       C
ATOM   1108  C   SER A 147     -12.882  32.494  10.049  1.00 17.20           C
ANISOU 1108  C   SER A 147     1687   2081   2769    497    141    528       C
ATOM   1109  O   SER A 147     -12.536  31.860   9.046  1.00 19.01           O
ANISOU 1109  O   SER A 147     2165   2461   2595    704    193    125       O
ATOM   1110  CB  SER A 147     -14.995  31.655  11.050  1.00 16.25           C
ANISOU 1110  CB  SER A 147     1627   2209   2339     74    136    595       C
ATOM   1111  OG  SER A 147     -16.376  31.886  11.274  1.00 18.55           O
ANISOU 1111  OG  SER A 147     1488   2767   2793    -45   -104    295       O
ATOM   1112  N   VAL A 148     -12.012  32.907  10.977  1.00 17.00           N
ANISOU 1112  N   VAL A 148     1642   2096   2723    231     67    -11       N
ATOM   1113  CA  VAL A 148     -10.573  32.786  10.749  1.00 18.75           C
ANISOU 1113  CA  VAL A 148     1869   2030   3227    554   -192    468       C
ATOM   1114  C   VAL A 148      -9.905  31.916  11.812  1.00 18.34           C
ANISOU 1114  C   VAL A 148     1753   2434   2783    223    161     68       C
ATOM   1115  O   VAL A 148     -10.390  31.760  12.938  1.00 18.98           O
ANISOU 1115  O   VAL A 148     2687   2258   2269    609     98    332       O
ATOM   1116  CB  VAL A 148      -9.867  34.165  10.665  1.00 18.91           C
ANISOU 1116  CB  VAL A 148     2766   2266   2151    500   -182    621       C
ATOM   1117  CG1 VAL A 148     -10.407  34.979   9.473  1.00 20.42           C
ANISOU 1117  CG1 VAL A 148     3035   2432   2291    415   -516    487       C
ATOM   1118  CG2 VAL A 148      -9.981  34.946  11.970  1.00 21.06           C
ANISOU 1118  CG2 VAL A 148     3024   2290   2689    245     66    -79       C
ATOM   1119  N   GLY A 149      -8.757  31.350  11.431  1.00 14.87           N
ANISOU 1119  N   GLY A 149     1080   2551   2019    762    -31    309       N
ATOM   1120  CA  GLY A 149      -7.887  30.633  12.348  1.00 15.48           C
ANISOU 1120  CA  GLY A 149     1018   2671   2194   -130   -399    268       C
ATOM   1121  C   GLY A 149      -6.585  31.398  12.505  1.00 16.85           C
ANISOU 1121  C   GLY A 149     1677   2559   2167    110     58   -190       C
ATOM   1122  O   GLY A 149      -6.156  32.108  11.587  1.00 16.85           O
ANISOU 1122  O   GLY A 149     2024   2207   2171   -156    198     14       O
ATOM   1123  N   PHE A 150      -5.955  31.261  13.673  1.00 15.85           N
ANISOU 1123  N   PHE A 150     1424   2229   2368   -123   -584   -281       N
ATOM   1124  CA  PHE A 150      -4.823  32.113  14.001  1.00 16.06           C
ANISOU 1124  CA  PHE A 150     2052   2080   1970   -153   -626    183       C
ATOM   1125  C   PHE A 150      -3.970  31.468  15.084  1.00 17.00           C
ANISOU 1125  C   PHE A 150     2166   1833   2460    -76   -298    193       C
ATOM   1126  O   PHE A 150      -4.422  30.596  15.830  1.00 18.29           O
ANISOU 1126  O   PHE A 150     2579   1832   2540      6   -454    424       O
ATOM   1127  CB  PHE A 150      -5.304  33.488  14.477  1.00 20.04           C
ANISOU 1127  CB  PHE A 150     2789   1971   2855    323     31   -341       C
ATOM   1128  CG  PHE A 150      -6.181  33.424  15.688  1.00 22.55           C
ANISOU 1128  CG  PHE A 150     3239   2064   3266    588    227    -42       C
ATOM   1129  CD1 PHE A 150      -7.540  33.198  15.558  1.00 25.15           C
ANISOU 1129  CD1 PHE A 150     3551   1795   4209    848    825   -431       C
ATOM   1130  CD2 PHE A 150      -5.644  33.577  16.963  1.00 23.25           C
ANISOU 1130  CD2 PHE A 150     3326   2020   3490   1142    343    185       C
ATOM   1131  CE1 PHE A 150      -8.356  33.122  16.672  1.00 25.93           C
ANISOU 1131  CE1 PHE A 150     3458   2107   4286    777   1191      8       C
ATOM   1132  CE2 PHE A 150      -6.454  33.508  18.090  1.00 25.45           C
ANISOU 1132  CE2 PHE A 150     3283   2362   4026    966   1096     18       C
ATOM   1133  CZ  PHE A 150      -7.815  33.287  17.941  1.00 27.02           C
ANISOU 1133  CZ  PHE A 150     3699   2551   4015    952   1086    346       C
ATOM   1134  N   ASN A 151      -2.734  31.947  15.182  1.00 16.66           N
ANISOU 1134  N   ASN A 151     1872   2087   2371   -696   -600    430       N
ATOM   1135  CA  ASN A 151      -1.881  31.726  16.334  1.00 18.28           C
ANISOU 1135  CA  ASN A 151     2330   2100   2514   -994   -869    129       C
ATOM   1136  C   ASN A 151      -1.451  33.087  16.868  1.00 19.80           C
ANISOU 1136  C   ASN A 151     2678   2460   2383  -1023  -1108    -42       C
ATOM   1137  O   ASN A 151      -1.499  34.096  16.155  1.00 21.46           O
ANISOU 1137  O   ASN A 151     2836   2329   2988   -333   -729    261       O
ATOM   1138  CB  ASN A 151      -0.655  30.881  15.974  1.00 21.95           C
ANISOU 1138  CB  ASN A 151     2965   2209   3165   -476   -144    611       C
ATOM   1139  CG  ASN A 151      -0.992  29.416  15.801  1.00 23.89           C
ANISOU 1139  CG  ASN A 151     3065   2522   3492   -552   -364    466       C
ATOM   1140  OD1 ASN A 151      -1.111  28.676  16.787  1.00 25.84           O
ANISOU 1140  OD1 ASN A 151     3574   2478   3764   -797   -392    430       O
ATOM   1141  ND2 ASN A 151      -1.163  28.982  14.548  1.00 21.44           N
ANISOU 1141  ND2 ASN A 151     2537   2958   2649   -344   -832    214       N
ATOM   1142  N   ILE A 152      -1.049  33.129  18.135  1.00 21.97           N
ANISOU 1142  N   ILE A 152     3380   2535   2434  -1407  -1036     96       N
ATOM   1143  CA  ILE A 152      -0.544  34.362  18.726  1.00 26.85           C
ANISOU 1143  CA  ILE A 152     4192   2957   3053  -1749  -1088    177       C
ATOM   1144  C   ILE A 152       0.856  34.098  19.257  1.00 32.50           C
ANISOU 1144  C   ILE A 152     5208   3461   3679  -1437  -1754   1464       C
ATOM   1145  O   ILE A 152       1.081  33.102  19.951  1.00 33.26           O
ANISOU 1145  O   ILE A 152     5108   3173   4356  -1807  -2474   1354       O
ATOM   1146  CB  ILE A 152      -1.465  34.908  19.833  1.00 28.97           C
ANISOU 1146  CB  ILE A 152     4628   3127   3253  -1612     11   -533       C
ATOM   1147  CG1 ILE A 152      -2.876  35.125  19.282  1.00 33.74           C
ANISOU 1147  CG1 ILE A 152     4855   3791   4173  -1436    584   -673       C
ATOM   1148  CG2 ILE A 152      -0.931  36.249  20.346  1.00 29.12           C
ANISOU 1148  CG2 ILE A 152     4692   2963   3409  -1418   -204   -563       C
ATOM   1149  CD1 ILE A 152      -3.885  35.689  20.288  1.00 37.68           C
ANISOU 1149  CD1 ILE A 152     5270   4249   4797  -1179    507   -729       C
ATOM   1150  N   ASP A 153       1.800  34.958  18.878  1.00 41.97           N
ANISOU 1150  N   ASP A 153     6278   3934   5736  -1306  -1605   1171       N
ATOM   1151  CA  ASP A 153       3.151  34.979  19.426  1.00 53.06           C
ANISOU 1151  CA  ASP A 153     7669   5613   6877   -814   -918   1037       C
ATOM   1152  C   ASP A 153       3.382  36.351  20.037  1.00 53.49           C
ANISOU 1152  C   ASP A 153     8129   5890   6306  -1217  -1352    594       C
ATOM   1153  O   ASP A 153       3.361  37.359  19.322  1.00 51.39           O
ANISOU 1153  O   ASP A 153     7916   6066   5542  -1801  -1963   -228       O
ATOM   1154  CB  ASP A 153       4.202  34.695  18.351  1.00 67.21           C
ANISOU 1154  CB  ASP A 153     8458   7336   9745   -201    494   1085       C
ATOM   1155  CG  ASP A 153       4.414  33.215  18.116  1.00 80.85           C
ANISOU 1155  CG  ASP A 153     9193   9161  12365     95   1551   1026       C
ATOM   1156  OD1 ASP A 153       3.654  32.398  18.686  1.00 86.54           O
ANISOU 1156  OD1 ASP A 153     9490   9877  13515    215   1912   1040       O
ATOM   1157  OD2 ASP A 153       5.350  32.866  17.362  1.00 84.75           O
ANISOU 1157  OD2 ASP A 153     9408   9719  13075    197   1653    922       O
ATOM   1158  N   TYR A 154       3.604  36.386  21.352  1.00 58.58           N
ANISOU 1158  N   TYR A 154     8781   6136   7341   -837  -1047    567       N
ATOM   1159  CA  TYR A 154       3.718  37.637  22.092  1.00 63.27           C
ANISOU 1159  CA  TYR A 154     9422   6479   8139   -443   -729     48       C
ATOM   1160  C   TYR A 154       2.447  38.458  21.906  1.00 60.60           C
ANISOU 1160  C   TYR A 154     9832   6185   7008   -514   -994  -1037       C
ATOM   1161  O   TYR A 154       1.385  38.086  22.416  1.00 62.15           O
ANISOU 1161  O   TYR A 154     9927   6475   7213   -412  -1124  -1647       O
ATOM   1162  CB  TYR A 154       4.964  38.410  21.651  1.00 71.67           C
ANISOU 1162  CB  TYR A 154     9612   7083  10537   -284    143     71       C
ATOM   1163  CG  TYR A 154       6.201  37.544  21.625  1.00 82.31           C
ANISOU 1163  CG  TYR A 154    10070   8112  13093     20   1311    418       C
ATOM   1164  CD1 TYR A 154       6.808  37.132  22.808  1.00 86.93           C
ANISOU 1164  CD1 TYR A 154    10281   8621  14128    252   1790    479       C
ATOM   1165  CD2 TYR A 154       6.757  37.124  20.420  1.00 87.05           C
ANISOU 1165  CD2 TYR A 154    10290   8617  14169    181   1751    811       C
ATOM   1166  CE1 TYR A 154       7.940  36.330  22.794  1.00 89.89           C
ANISOU 1166  CE1 TYR A 154    10401   8994  14759    384   1926    665       C
ATOM   1167  CE2 TYR A 154       7.891  36.323  20.395  1.00 90.15           C
ANISOU 1167  CE2 TYR A 154    10372   8950  14932    348   2059    830       C
ATOM   1168  CZ  TYR A 154       8.478  35.928  21.586  1.00 91.33           C
ANISOU 1168  CZ  TYR A 154    10392   9074  15237    441   2057    759       C
ATOM   1169  OH  TYR A 154       9.605  35.130  21.570  1.00 91.27           O
ANISOU 1169  OH  TYR A 154    10343   9002  15335    558   1933    785       O
ATOM   1170  N   ASP A 155       2.534  39.570  21.179  1.00 55.32           N
ANISOU 1170  N   ASP A 155     9868   5737   5415   -678  -1633   -987       N
ATOM   1171  CA  ASP A 155       1.362  40.377  20.874  1.00 56.77           C
ANISOU 1171  CA  ASP A 155     9475   5665   6431   -946  -1616   -262       C
ATOM   1172  C   ASP A 155       0.931  40.267  19.419  1.00 46.55           C
ANISOU 1172  C   ASP A 155     8480   4818   4390  -1277  -1741   -819       C
ATOM   1173  O   ASP A 155      -0.027  40.938  19.020  1.00 46.35           O
ANISOU 1173  O   ASP A 155     8562   4308   4740  -1244  -1198   -935       O
ATOM   1174  CB  ASP A 155       1.625  41.847  21.217  1.00 67.34           C
ANISOU 1174  CB  ASP A 155     9952   6541   9093   -960  -1482    379       C
ATOM   1175  CG  ASP A 155       2.653  42.486  20.297  1.00 76.43           C
ANISOU 1175  CG  ASP A 155    10362   7276  11400   -981  -1195   1017       C
ATOM   1176  OD1 ASP A 155       3.704  41.856  20.043  1.00 79.33           O
ANISOU 1176  OD1 ASP A 155    10504   7648  11988  -1166  -1121   1187       O
ATOM   1177  OD2 ASP A 155       2.403  43.615  19.819  1.00 78.42           O
ANISOU 1177  OD2 ASP A 155    10481   7306  12008   -901   -996   1315       O
ATOM   1178  N   CYS A 156       1.599  39.434  18.623  1.00 40.29           N
ANISOU 1178  N   CYS A 156     7456   4506   3348  -1342  -1765   -542       N
ATOM   1179  CA  CYS A 156       1.395  39.395  17.179  1.00 34.69           C
ANISOU 1179  CA  CYS A 156     6221   3828   3130  -1607  -1325   -551       C
ATOM   1180  C   CYS A 156       0.467  38.248  16.799  1.00 28.65           C
ANISOU 1180  C   CYS A 156     5253   3041   2591  -1272  -1391   -186       C
ATOM   1181  O   CYS A 156       0.712  37.092  17.166  1.00 30.58           O
ANISOU 1181  O   CYS A 156     5043   3392   3186   -724   -714    125       O
ATOM   1182  CB  CYS A 156       2.726  39.238  16.448  1.00 35.63           C
ANISOU 1182  CB  CYS A 156     5888   3840   3808  -1941   -249     -6       C
ATOM   1183  SG  CYS A 156       2.562  39.204  14.661  1.00 37.02           S
ANISOU 1183  SG  CYS A 156     5634   4612   3821  -1772   -437    263       S
ATOM   1184  N   VAL A 157      -0.583  38.571  16.054  1.00 24.99           N
ANISOU 1184  N   VAL A 157     4934   2362   2199  -1045   -167   -154       N
ATOM   1185  CA  VAL A 157      -1.544  37.583  15.583  1.00 22.53           C
ANISOU 1185  CA  VAL A 157     4062   1813   2685   -618   -424   -530       C
ATOM   1186  C   VAL A 157      -1.091  37.124  14.206  1.00 21.43           C
ANISOU 1186  C   VAL A 157     3751   1675   2715   -393     26     -1       C
ATOM   1187  O   VAL A 157      -1.019  37.925  13.269  1.00 24.92           O
ANISOU 1187  O   VAL A 157     4460   2143   2866   -360    518    639       O
ATOM   1188  CB  VAL A 157      -2.964  38.170  15.517  1.00 22.74           C
ANISOU 1188  CB  VAL A 157     4062   1729   2850    -84   -298   -243       C
ATOM   1189  CG1 VAL A 157      -3.957  37.099  15.066  1.00 25.11           C
ANISOU 1189  CG1 VAL A 157     4490   2332   2720   -103      1     96       C
ATOM   1190  CG2 VAL A 157      -3.364  38.744  16.861  1.00 25.05           C
ANISOU 1190  CG2 VAL A 157     4200   1787   3532    382    584   -172       C
ATOM   1191  N   SER A 158      -0.794  35.835  14.074  1.00 20.14           N
ANISOU 1191  N   SER A 158     3019   1859   2776   -132   -381   -513       N
ATOM   1192  CA  SER A 158      -0.471  35.243  12.781  1.00 19.74           C
ANISOU 1192  CA  SER A 158     2778   2335   2387   -336  -1042    239       C
ATOM   1193  C   SER A 158      -1.734  34.566  12.258  1.00 19.04           C
ANISOU 1193  C   SER A 158     2841   2245   2147   -634   -311    106       C
ATOM   1194  O   SER A 158      -2.092  33.479  12.710  1.00 20.86           O
ANISOU 1194  O   SER A 158     3319   2204   2403   -736   -366    258       O
ATOM   1195  CB  SER A 158       0.684  34.258  12.910  1.00 24.57           C
ANISOU 1195  CB  SER A 158     2841   2734   3759   -932  -1603    112       C
ATOM   1196  OG  SER A 158       1.880  34.961  13.192  1.00 26.52           O
ANISOU 1196  OG  SER A 158     3708   2935   3435  -1275  -1205   -192       O
ATOM   1197  N   PHE A 159      -2.423  35.223  11.323  1.00 18.25           N
ANISOU 1197  N   PHE A 159     2349   2616   1968   -262     66     96       N
ATOM   1198  CA  PHE A 159      -3.619  34.645  10.714  1.00 19.45           C
ANISOU 1198  CA  PHE A 159     2287   2367   2736   -161   -130   -116       C
ATOM   1199  C   PHE A 159      -3.222  33.591   9.692  1.00 17.40           C
ANISOU 1199  C   PHE A 159     2272   2137   2203   -103   -284     47       C
ATOM   1200  O   PHE A 159      -2.420  33.862   8.791  1.00 19.27           O
ANISOU 1200  O   PHE A 159     2656   2263   2405    -42    339   -161       O
ATOM   1201  CB  PHE A 159      -4.461  35.728  10.033  1.00 20.21           C
ANISOU 1201  CB  PHE A 159     2164   2425   3088    118    -49    475       C
ATOM   1202  CG  PHE A 159      -5.071  36.716  10.983  1.00 20.04           C
ANISOU 1202  CG  PHE A 159     2803   2284   2526     35   -202    -27       C
ATOM   1203  CD1 PHE A 159      -6.186  36.368  11.734  1.00 18.70           C
ANISOU 1203  CD1 PHE A 159     2674   2509   1920    -36    -53    235       C
ATOM   1204  CD2 PHE A 159      -4.539  38.001  11.120  1.00 22.02           C
ANISOU 1204  CD2 PHE A 159     3229   2259   2878    108    380    245       C
ATOM   1205  CE1 PHE A 159      -6.771  37.282  12.615  1.00 21.36           C
ANISOU 1205  CE1 PHE A 159     3199   2424   2493   -115    306   -140       C
ATOM   1206  CE2 PHE A 159      -5.111  38.917  12.004  1.00 20.80           C
ANISOU 1206  CE2 PHE A 159     3413   2132   2357     26    -49    156       C
ATOM   1207  CZ  PHE A 159      -6.229  38.556  12.750  1.00 20.87           C
ANISOU 1207  CZ  PHE A 159     3367   2185   2379   -111    -76   -281       C
ATOM   1208  N   CYS A 160      -3.796  32.390   9.802  1.00 16.28           N
ANISOU 1208  N   CYS A 160     1739   1999   2449     14   -153    297       N
ATOM   1209  CA  CYS A 160      -3.432  31.328   8.875  1.00 16.52           C
ANISOU 1209  CA  CYS A 160     1971   1741   2566   -111   -354     41       C
ATOM   1210  C   CYS A 160      -4.592  30.707   8.103  1.00 14.35           C
ANISOU 1210  C   CYS A 160     1422   1829   2199   -398   -500   -221       C
ATOM   1211  O   CYS A 160      -4.335  29.954   7.163  1.00 17.82           O
ANISOU 1211  O   CYS A 160     1519   2619   2633   -215   -467    209       O
ATOM   1212  CB  CYS A 160      -2.668  30.213   9.618  1.00 16.21           C
ANISOU 1212  CB  CYS A 160     1688   1828   2643      7   -452     11       C
ATOM   1213  SG  CYS A 160      -3.552  29.514  11.005  1.00 18.83           S
ANISOU 1213  SG  CYS A 160     2120   2351   2683    -93    -85    370       S
ATOM   1214  N   TYR A 161      -5.845  31.027   8.423  1.00 14.99           N
ANISOU 1214  N   TYR A 161     1192   1620   2885   -285    327    293       N
ATOM   1215  CA  TYR A 161      -6.970  30.285   7.857  1.00 14.61           C
ANISOU 1215  CA  TYR A 161     1621   1590   2341    -34   -111    404       C
ATOM   1216  C   TYR A 161      -8.185  31.193   7.761  1.00 15.61           C
ANISOU 1216  C   TYR A 161     1925   2067   1940    300   -173    606       C
ATOM   1217  O   TYR A 161      -8.471  31.944   8.693  1.00 17.77           O
ANISOU 1217  O   TYR A 161     2321   2205   2226    515    -26    284       O
ATOM   1218  CB  TYR A 161      -7.301  29.053   8.723  1.00 15.26           C
ANISOU 1218  CB  TYR A 161     1702   1671   2425    348      9    675       C
ATOM   1219  CG  TYR A 161      -8.462  28.207   8.219  1.00 14.65           C
ANISOU 1219  CG  TYR A 161     1380   1801   2386    684   -208    245       C
ATOM   1220  CD1 TYR A 161      -8.267  27.233   7.252  1.00 17.11           C
ANISOU 1220  CD1 TYR A 161     1929   2254   2317    438   -330    452       C
ATOM   1221  CD2 TYR A 161      -9.761  28.388   8.716  1.00 14.44           C
ANISOU 1221  CD2 TYR A 161     1127   1589   2772    418   -469    -53       C
ATOM   1222  CE1 TYR A 161      -9.327  26.455   6.779  1.00 15.24           C
ANISOU 1222  CE1 TYR A 161     1711   2134   1948      8    146    685       C
ATOM   1223  CE2 TYR A 161     -10.831  27.612   8.250  1.00 14.08           C
ANISOU 1223  CE2 TYR A 161     1420   1772   2159      5     66    129       C
ATOM   1224  CZ  TYR A 161     -10.604  26.656   7.279  1.00 14.87           C
ANISOU 1224  CZ  TYR A 161     1407   1639   2606    170   -429    409       C
ATOM   1225  OH  TYR A 161     -11.640  25.882   6.799  1.00 15.90           O
ANISOU 1225  OH  TYR A 161     1228   2049   2763    506    174    380       O
ATOM   1226  N   MET A 162      -8.896  31.123   6.639  1.00 13.75           N
ANISOU 1226  N   MET A 162     1243   2009   1972    587   -144    435       N
ATOM   1227  CA  MET A 162     -10.221  31.722   6.505  1.00 13.74           C
ANISOU 1227  CA  MET A 162     1372   1669   2181    550   -520    484       C
ATOM   1228  C   MET A 162     -11.146  30.626   5.993  1.00 14.02           C
ANISOU 1228  C   MET A 162     1116   1955   2258    259   -351    555       C
ATOM   1229  O   MET A 162     -10.817  29.944   5.017  1.00 14.28           O
ANISOU 1229  O   MET A 162     1223   1906   2295    595     92     92       O
ATOM   1230  CB  MET A 162     -10.221  32.926   5.554  1.00 17.25           C
ANISOU 1230  CB  MET A 162     1928   1855   2772    551   -560    838       C
ATOM   1231  CG  MET A 162     -11.626  33.478   5.337  1.00 19.17           C
ANISOU 1231  CG  MET A 162     1722   2170   3391    652   -487    788       C
ATOM   1232  SD  MET A 162     -11.680  35.157   4.651  1.00 24.43           S
ANISOU 1232  SD  MET A 162     2796   2942   3545    946     26   1122       S
ATOM   1233  CE  MET A 162     -11.460  36.159   6.113  1.00 26.89           C
ANISOU 1233  CE  MET A 162     3501   2766   3949    609   -108    331       C
ATOM   1234  N   HIS A 163     -12.296  30.450   6.648  1.00 15.19           N
ANISOU 1234  N   HIS A 163     1268   2119   2386   -258    -49    389       N
ATOM   1235  CA  HIS A 163     -13.173  29.315   6.362  1.00 15.41           C
ANISOU 1235  CA  HIS A 163     1175   2560   2120    368    297    752       C
ATOM   1236  C   HIS A 163     -14.027  29.558   5.125  1.00 16.89           C
ANISOU 1236  C   HIS A 163     1535   2932   1952    185    163    521       C
ATOM   1237  O   HIS A 163     -14.622  30.626   4.981  1.00 18.81           O
ANISOU 1237  O   HIS A 163     1439   3119   2589   1051    110    269       O
ATOM   1238  CB  HIS A 163     -14.087  29.049   7.555  1.00 15.88           C
ANISOU 1238  CB  HIS A 163     1107   2508   2418    226   -101    500       C
ATOM   1239  CG  HIS A 163     -14.965  27.858   7.367  1.00 17.12           C
ANISOU 1239  CG  HIS A 163     1280   2571   2654   -121    -86    502       C
ATOM   1240  ND1 HIS A 163     -14.462  26.618   7.035  1.00 16.55           N
ANISOU 1240  ND1 HIS A 163     1345   2589   2354    171    -65    122       N
ATOM   1241  CD2 HIS A 163     -16.311  27.719   7.420  1.00 16.15           C
ANISOU 1241  CD2 HIS A 163     1200   2514   2420   -136    329    411       C
ATOM   1242  CE1 HIS A 163     -15.459  25.756   6.920  1.00 16.06           C
ANISOU 1242  CE1 HIS A 163      820   2705   2579   -227   -277    247       C
ATOM   1243  NE2 HIS A 163     -16.594  26.400   7.146  1.00 15.40           N
ANISOU 1243  NE2 HIS A 163      912   2429   2512    250   -322    516       N
ATOM   1244  N   HIS A 164     -14.125  28.516   4.236  1.00 17.34           N
ANISOU 1244  N   HIS A 164     1691   3044   1854   -118   -210    273       N
ATOM   1245  CA  HIS A 164     -14.970  28.584   3.036  1.00 16.98           C
ANISOU 1245  CA  HIS A 164     1357   2932   2164   -127   -372    660       C
ATOM   1246  C   HIS A 164     -15.949  27.428   2.867  1.00 19.02           C
ANISOU 1246  C   HIS A 164     1906   2858   2462    343   -208    296       C
ATOM   1247  O   HIS A 164     -17.070  27.662   2.416  1.00 21.08           O
ANISOU 1247  O   HIS A 164     1977   3403   2627    425    210     83       O
ATOM   1248  CB  HIS A 164     -14.133  28.632   1.742  1.00 15.13           C
ANISOU 1248  CB  HIS A 164     1160   2869   1720   -217    404    705       C
ATOM   1249  CG  HIS A 164     -13.325  29.879   1.572  1.00 17.94           C
ANISOU 1249  CG  HIS A 164     1400   2552   2866     28    729    699       C
ATOM   1250  ND1 HIS A 164     -13.589  30.799   0.578  1.00 17.91           N
ANISOU 1250  ND1 HIS A 164     1642   2343   2820    322    298    525       N
ATOM   1251  CD2 HIS A 164     -12.239  30.342   2.239  1.00 14.22           C
ANISOU 1251  CD2 HIS A 164     1506   1997   1900    -53    220   -342       C
ATOM   1252  CE1 HIS A 164     -12.701  31.776   0.639  1.00 17.19           C
ANISOU 1252  CE1 HIS A 164     1300   2589   2641    -91   -248    175       C
ATOM   1253  NE2 HIS A 164     -11.869  31.519   1.635  1.00 16.74           N
ANISOU 1253  NE2 HIS A 164     1552   2779   2030    183    586    447       N
ATOM   1254  N   MET A 165     -15.564  26.199   3.208  1.00 18.09           N
ANISOU 1254  N   MET A 165     1867   2444   2563    273   -221    -18       N
ATOM   1255  C   MET A 165     -16.374  23.943   3.743  1.00 17.75           C
ANISOU 1255  C   MET A 165     1465   2828   2449   -288     92    143       C
ATOM   1256  O   MET A 165     -15.512  23.787   4.606  1.00 17.63           O
ANISOU 1256  O   MET A 165     1533   2934   2231    -29   -113     83       O
ATOM   1257  CA AMET A 165     -16.208  25.007   2.669  0.63 17.77           C
ANISOU 1257  CA AMET A 165     1520   2751   2480     31    -46    481       C
ATOM   1258  CB AMET A 165     -15.380  24.390   1.526  0.63 17.17           C
ANISOU 1258  CB AMET A 165     1362   2895   2267    280    222     91       C
ATOM   1259  CG AMET A 165     -15.326  25.193   0.235  0.63 17.39           C
ANISOU 1259  CG AMET A 165     1479   3095   2033    149   -615    490       C
ATOM   1260  SD AMET A 165     -16.922  25.221  -0.614  0.63 22.06           S
ANISOU 1260  SD AMET A 165     2025   3253   3102    262   -307    222       S
ATOM   1261  CE AMET A 165     -17.204  23.484  -0.923  0.63 21.62           C
ANISOU 1261  CE AMET A 165     1798   2379   4037     28    672    330       C
ATOM   1262  CA BMET A 165     -16.259  25.035   2.691  0.37 19.42           C
ANISOU 1262  CA BMET A 165     1958   2712   2708     56    254    312       C
ATOM   1263  CB BMET A 165     -15.531  24.490   1.462  0.37 21.72           C
ANISOU 1263  CB BMET A 165     2589   2842   2823    220    814     49       C
ATOM   1264  CG BMET A 165     -15.926  23.094   1.068  0.37 24.25           C
ANISOU 1264  CG BMET A 165     3139   2948   3126    273    768    214       C
ATOM   1265  SD BMET A 165     -15.650  22.843  -0.677  0.37 26.84           S
ANISOU 1265  SD BMET A 165     3838   3237   3122    481    686    275       S
ATOM   1266  CE BMET A 165     -16.632  24.182  -1.343  0.37 27.51           C
ANISOU 1266  CE BMET A 165     3847   3066   3539    801   1252    157       C
ATOM   1267  N   GLU A 166     -17.470  23.181   3.656  1.00 18.61           N
ANISOU 1267  N   GLU A 166     1451   3074   2545   -464    102    454       N
ATOM   1268  CA  GLU A 166     -17.608  21.932   4.393  1.00 18.16           C
ANISOU 1268  CA  GLU A 166     1464   2786   2649   -682    461     19       C
ATOM   1269  C   GLU A 166     -17.693  20.801   3.379  1.00 21.50           C
ANISOU 1269  C   GLU A 166     1629   3273   3268   -258   -133   -236       C
ATOM   1270  O   GLU A 166     -18.481  20.875   2.427  1.00 22.95           O
ANISOU 1270  O   GLU A 166     1732   3572   3417   -350   -480   -320       O
ATOM   1271  CB  GLU A 166     -18.829  21.916   5.316  1.00 18.46           C
ANISOU 1271  CB  GLU A 166     1304   2960   2750   -650    280    762       C
ATOM   1272  CG  GLU A 166     -19.009  20.570   6.035  1.00 20.47           C
ANISOU 1272  CG  GLU A 166     1596   2951   3231   -876    535   -144       C
ATOM   1273  CD  GLU A 166     -20.098  20.596   7.110  1.00 23.97           C
ANISOU 1273  CD  GLU A 166     1556   3482   4070  -1052      9   -295       C
ATOM   1274  OE1 GLU A 166     -20.023  21.426   8.044  1.00 22.16           O
ANISOU 1274  OE1 GLU A 166     1685   3247   3487   -570   -317    459       O
ATOM   1275  OE2 GLU A 166     -21.041  19.780   7.027  1.00 30.13           O
ANISOU 1275  OE2 GLU A 166     2157   3952   5341  -1055    386   -366       O
ATOM   1276  N   LEU A 167     -16.874  19.769   3.571  1.00 20.59           N
ANISOU 1276  N   LEU A 167     1844   2847   3131   -366   -404   -388       N
ATOM   1277  CA  LEU A 167     -16.879  18.626   2.668  1.00 22.20           C
ANISOU 1277  CA  LEU A 167     1796   3217   3422   -338   -252   -476       C
ATOM   1278  C   LEU A 167     -18.014  17.669   3.030  1.00 26.43           C
ANISOU 1278  C   LEU A 167     2166   3987   3889   -700    202   -512       C
ATOM   1279  O   LEU A 167     -18.564  17.741   4.133  1.00 27.03           O
ANISOU 1279  O   LEU A 167     1699   4226   4347   -483    188   -143       O
ATOM   1280  CB  LEU A 167     -15.532  17.915   2.726  1.00 22.18           C
ANISOU 1280  CB  LEU A 167     1473   3244   3710     22    -81   -233       C
ATOM   1281  CG  LEU A 167     -14.308  18.775   2.395  1.00 25.08           C
ANISOU 1281  CG  LEU A 167     2150   3529   3849    -11   -375    798       C
ATOM   1282  CD1 LEU A 167     -13.100  17.860   2.194  1.00 25.90           C
ANISOU 1282  CD1 LEU A 167     2164   3937   3740    -87   -923    496       C
ATOM   1283  CD2 LEU A 167     -14.534  19.645   1.168  1.00 24.52           C
ANISOU 1283  CD2 LEU A 167     1969   3278   4068   -529   -772    236       C
ATOM   1284  N   PRO A 168     -18.395  16.773   2.105  1.00 27.66           N
ANISOU 1284  N   PRO A 168     2631   4158   3722  -1550   -129  -1003       N
ATOM   1285  CA  PRO A 168     -19.441  15.785   2.422  1.00 28.55           C
ANISOU 1285  CA  PRO A 168     3365   4110   3374  -1410   -312   -862       C
ATOM   1286  C   PRO A 168     -19.136  14.925   3.637  1.00 29.42           C
ANISOU 1286  C   PRO A 168     3602   3997   3578  -1342   -323   -390       C
ATOM   1287  O   PRO A 168     -20.074  14.459   4.293  1.00 30.51           O
ANISOU 1287  O   PRO A 168     3732   4493   3368  -1443    -90   -637       O
ATOM   1288  CB  PRO A 168     -19.513  14.938   1.143  1.00 28.59           C
ANISOU 1288  CB  PRO A 168     3476   4208   3180  -1715   -667   -410       C
ATOM   1289  CG  PRO A 168     -19.125  15.872   0.058  1.00 29.83           C
ANISOU 1289  CG  PRO A 168     3612   4178   3545  -1671   -319    -11       C
ATOM   1290  CD  PRO A 168     -18.056  16.766   0.668  1.00 28.10           C
ANISOU 1290  CD  PRO A 168     3406   4197   3075  -1843   -357   -833       C
ATOM   1291  N   THR A 169     -17.863  14.683   3.954  1.00 26.66           N
ANISOU 1291  N   THR A 169     3261   3520   3348  -1496   -789   -892       N
ATOM   1292  CA  THR A 169     -17.513  13.905   5.139  1.00 26.52           C
ANISOU 1292  CA  THR A 169     3062   3387   3625  -1215   -483   -545       C
ATOM   1293  C   THR A 169     -17.635  14.702   6.434  1.00 26.06           C
ANISOU 1293  C   THR A 169     2966   3446   3488  -1231   -379   -167       C
ATOM   1294  O   THR A 169     -17.398  14.144   7.510  1.00 28.47           O
ANISOU 1294  O   THR A 169     3581   3350   3885  -1243   -363    -49       O
ATOM   1295  CB  THR A 169     -16.086  13.361   5.032  1.00 26.53           C
ANISOU 1295  CB  THR A 169     2827   3124   4129  -1029   -103   -847       C
ATOM   1296  OG1 THR A 169     -15.196  14.442   4.738  1.00 26.34           O
ANISOU 1296  OG1 THR A 169     2476   3299   4234   -634   -808   -522       O
ATOM   1297  CG2 THR A 169     -15.982  12.310   3.947  1.00 28.38           C
ANISOU 1297  CG2 THR A 169     2977   3686   4118   -896    254   -346       C
ATOM   1298  N   GLY A 170     -17.978  15.985   6.367  1.00 24.63           N
ANISOU 1298  N   GLY A 170     2291   3464   3603   -816   -401   -396       N
ATOM   1299  CA  GLY A 170     -18.129  16.794   7.557  1.00 23.60           C
ANISOU 1299  CA  GLY A 170     1921   3223   3822   -589   -447   -657       C
ATOM   1300  C   GLY A 170     -16.871  17.471   8.045  1.00 23.62           C
ANISOU 1300  C   GLY A 170     2208   3392   3374   -832   -352   -778       C
ATOM   1301  O   GLY A 170     -16.905  18.102   9.113  1.00 26.56           O
ANISOU 1301  O   GLY A 170     2282   4335   3473  -1304    328  -1234       O
ATOM   1302  N   VAL A 171     -15.755  17.331   7.324  1.00 21.47           N
ANISOU 1302  N   VAL A 171     1868   2904   3388   -769   -499    169       N
ATOM   1303  CA  VAL A 171     -14.542  18.104   7.587  1.00 17.56           C
ANISOU 1303  CA  VAL A 171     1485   2131   3057   -572   -923    260       C
ATOM   1304  C   VAL A 171     -14.585  19.399   6.780  1.00 16.76           C
ANISOU 1304  C   VAL A 171     1659   2156   2551   -134     14    213       C
ATOM   1305  O   VAL A 171     -15.495  19.616   5.963  1.00 17.63           O
ANISOU 1305  O   VAL A 171     1388   2440   2869   -344   -107    -20       O
ATOM   1306  CB  VAL A 171     -13.253  17.302   7.304  1.00 18.51           C
ANISOU 1306  CB  VAL A 171     1915   2465   2653   -123   -276   1210       C
ATOM   1307  CG1 VAL A 171     -13.238  16.008   8.118  1.00 23.03           C
ANISOU 1307  CG1 VAL A 171     2382   2616   3751   -373     84    818       C
ATOM   1308  CG2 VAL A 171     -13.068  17.045   5.822  1.00 17.65           C
ANISOU 1308  CG2 VAL A 171     1661   2712   2336   -758    -14    358       C
ATOM   1309  N   HIS A 172     -13.634  20.296   7.038  1.00 15.44           N
ANISOU 1309  N   HIS A 172     1759   1463   2644   -442    540    107       N
ATOM   1310  CA  HIS A 172     -13.717  21.665   6.545  1.00 14.74           C
ANISOU 1310  CA  HIS A 172     1568   1585   2446    -58   1060    247       C
ATOM   1311  C   HIS A 172     -12.481  22.063   5.756  1.00 17.29           C
ANISOU 1311  C   HIS A 172     1704   2142   2724   -263    669    624       C
ATOM   1312  O   HIS A 172     -11.394  21.518   5.962  1.00 17.20           O
ANISOU 1312  O   HIS A 172     1361   2349   2826     23    171    118       O
ATOM   1313  CB  HIS A 172     -13.949  22.610   7.706  1.00 16.74           C
ANISOU 1313  CB  HIS A 172     1509   2264   2589     10   1078   -116       C
ATOM   1314  CG  HIS A 172     -15.176  22.258   8.466  1.00 15.49           C
ANISOU 1314  CG  HIS A 172      811   2723   2349   -243    390      5       C
ATOM   1315  ND1 HIS A 172     -15.136  21.545   9.642  1.00 18.13           N
ANISOU 1315  ND1 HIS A 172      932   2907   3051   -134    280    511       N
ATOM   1316  CD2 HIS A 172     -16.488  22.435   8.174  1.00 17.62           C
ANISOU 1316  CD2 HIS A 172      960   3203   2530    -34    -70   -393       C
ATOM   1317  CE1 HIS A 172     -16.370  21.332  10.067  1.00 17.43           C
ANISOU 1317  CE1 HIS A 172      993   2660   2968   -469    192   -374       C
ATOM   1318  NE2 HIS A 172     -17.209  21.866   9.195  1.00 19.38           N
ANISOU 1318  NE2 HIS A 172     1778   3299   2285   -239    367   -262       N
ATOM   1319  N   ALA A 173     -12.683  23.003   4.830  1.00 15.55           N
ANISOU 1319  N   ALA A 173     1608   2032   2268    -39      0    310       N
ATOM   1320  CA  ALA A 173     -11.650  23.456   3.914  1.00 14.80           C
ANISOU 1320  CA  ALA A 173     1643   2136   1843   -212    128    163       C
ATOM   1321  C   ALA A 173     -11.695  24.977   3.794  1.00 16.41           C
ANISOU 1321  C   ALA A 173     1695   2358   2183    -18     46    750       C
ATOM   1322  O   ALA A 173     -12.751  25.597   3.878  1.00 17.49           O
ANISOU 1322  O   ALA A 173     1767   2474   2403    107    -70    479       O
ATOM   1323  CB  ALA A 173     -11.807  22.798   2.538  1.00 16.60           C
ANISOU 1323  CB  ALA A 173     1383   2494   2429     37   -265    -38       C
ATOM   1324  N   GLY A 174     -10.531  25.585   3.622  1.00 13.52           N
ANISOU 1324  N   GLY A 174     1126   1772   2239   -265     23    256       N
ATOM   1325  CA  GLY A 174     -10.488  27.025   3.523  1.00 13.86           C
ANISOU 1325  CA  GLY A 174      751   1783   2733      2   -275    291       C
ATOM   1326  C   GLY A 174      -9.183  27.458   2.907  1.00 15.24           C
ANISOU 1326  C   GLY A 174      895   1961   2935    379    244    258       C
ATOM   1327  O   GLY A 174      -8.437  26.639   2.370  1.00 14.07           O
ANISOU 1327  O   GLY A 174      894   2151   2302    648    -75     97       O
ATOM   1328  N   THR A 175      -8.912  28.760   3.007  1.00 13.55           N
ANISOU 1328  N   THR A 175      834   1951   2365     67   -121    722       N
ATOM   1329  CA  THR A 175      -7.761  29.392   2.365  1.00 14.15           C
ANISOU 1329  CA  THR A 175      744   2240   2391    -13   -272    207       C
ATOM   1330  C   THR A 175      -6.847  29.993   3.420  1.00 16.57           C
ANISOU 1330  C   THR A 175     1155   2566   2575    269   -321    617       C
ATOM   1331  O   THR A 175      -7.218  30.146   4.582  1.00 16.43           O
ANISOU 1331  O   THR A 175     1230   2528   2487    354     78    650       O
ATOM   1332  CB  THR A 175      -8.193  30.498   1.396  1.00 14.19           C
ANISOU 1332  CB  THR A 175     1093   1772   2527    723    -43     24       C
ATOM   1333  OG1 THR A 175      -8.827  31.565   2.137  1.00 14.73           O
ANISOU 1333  OG1 THR A 175     1512   2044   2042    963     10    426       O
ATOM   1334  CG2 THR A 175      -9.156  29.948   0.315  1.00 14.86           C
ANISOU 1334  CG2 THR A 175     1104   2304   2238    293   -577    544       C
ATOM   1335  N   ASP A 176      -5.636  30.349   2.996  1.00 13.88           N
ANISOU 1335  N   ASP A 176     1027   1985   2262    648   -295    272       N
ATOM   1336  CA  ASP A 176      -4.873  31.280   3.806  1.00 16.73           C
ANISOU 1336  CA  ASP A 176     1294   2216   2848    787   -372    206       C
ATOM   1337  C   ASP A 176      -5.432  32.688   3.583  1.00 19.36           C
ANISOU 1337  C   ASP A 176     1912   2222   3223    337    391   -260       C
ATOM   1338  O   ASP A 176      -6.458  32.878   2.907  1.00 18.07           O
ANISOU 1338  O   ASP A 176     1920   1973   2973     66    491   -311       O
ATOM   1339  CB  ASP A 176      -3.365  31.132   3.521  1.00 17.48           C
ANISOU 1339  CB  ASP A 176     1418   2392   2830    991   -280    141       C
ATOM   1340  CG  ASP A 176      -2.956  31.489   2.069  1.00 17.14           C
ANISOU 1340  CG  ASP A 176     1399   2224   2889    968   -139    -91       C
ATOM   1341  OD1 ASP A 176      -3.650  32.254   1.376  1.00 17.58           O
ANISOU 1341  OD1 ASP A 176     1825   2462   2392   -146   -409    -76       O
ATOM   1342  OD2 ASP A 176      -1.887  31.015   1.613  1.00 18.04           O
ANISOU 1342  OD2 ASP A 176     1333   2008   3512    667   -109    332       O
ATOM   1343  N   LEU A 177      -4.815  33.695   4.205  1.00 14.60           N
ANISOU 1343  N   LEU A 177     1623   1197   2728     74    279     18       N
ATOM   1344  CA  LEU A 177      -5.414  35.025   4.116  1.00 14.53           C
ANISOU 1344  CA  LEU A 177     2360   1391   1769    219    288    144       C
ATOM   1345  C   LEU A 177      -4.999  35.766   2.855  1.00 17.78           C
ANISOU 1345  C   LEU A 177     2433   2088   2236    421    279    725       C
ATOM   1346  O   LEU A 177      -5.426  36.913   2.655  1.00 22.18           O
ANISOU 1346  O   LEU A 177     3008   2460   2958    736    584    352       O
ATOM   1347  CB  LEU A 177      -5.083  35.861   5.360  1.00 17.36           C
ANISOU 1347  CB  LEU A 177     2628   1868   2100    -67    211    251       C
ATOM   1348  CG  LEU A 177      -6.067  35.742   6.541  1.00 17.01           C
ANISOU 1348  CG  LEU A 177     1822   1727   2915    355   -338    182       C
ATOM   1349  CD1 LEU A 177      -7.406  36.437   6.229  1.00 17.23           C
ANISOU 1349  CD1 LEU A 177     1161   1935   3452    565     39     14       C
ATOM   1350  CD2 LEU A 177      -6.308  34.287   6.983  1.00 17.82           C
ANISOU 1350  CD2 LEU A 177     2666   1899   2205    -48    169     68       C
ATOM   1351  N   GLU A 178      -4.173  35.154   2.006  1.00 18.11           N
ANISOU 1351  N   GLU A 178     1828   2702   2350     25   -101   -161       N
ATOM   1352  CA  GLU A 178      -3.997  35.630   0.638  1.00 16.02           C
ANISOU 1352  CA  GLU A 178     1198   2789   2100    -87   -355    574       C
ATOM   1353  C   GLU A 178      -5.003  35.016  -0.322  1.00 15.96           C
ANISOU 1353  C   GLU A 178     1724   2424   1916    211   -115    137       C
ATOM   1354  O   GLU A 178      -4.913  35.263  -1.525  1.00 18.30           O
ANISOU 1354  O   GLU A 178     2011   2210   2733    377    229    189       O
ATOM   1355  CB  GLU A 178      -2.589  35.317   0.128  1.00 18.68           C
ANISOU 1355  CB  GLU A 178     1150   3444   2504      2    367    488       C
ATOM   1356  CG  GLU A 178      -1.489  35.470   1.165  1.00 26.46           C
ANISOU 1356  CG  GLU A 178     2733   4365   2954    135    190    448       C
ATOM   1357  CD  GLU A 178      -1.039  36.905   1.378  1.00 31.18           C
ANISOU 1357  CD  GLU A 178     3465   4643   3741    585    260    569       C
ATOM   1358  OE1 GLU A 178      -1.652  37.830   0.798  1.00 29.88           O
ANISOU 1358  OE1 GLU A 178     3050   4777   3525    997   1094    278       O
ATOM   1359  OE2 GLU A 178      -0.047  37.102   2.127  1.00 32.24           O
ANISOU 1359  OE2 GLU A 178     4272   4794   3182    724    -53    614       O
ATOM   1360  N   GLY A 179      -5.932  34.199   0.178  1.00 17.44           N
ANISOU 1360  N   GLY A 179     1473   2178   2975    317   -169    466       N
ATOM   1361  CA  GLY A 179      -6.990  33.634  -0.637  1.00 18.20           C
ANISOU 1361  CA  GLY A 179     1416   2366   3132    628     52    163       C
ATOM   1362  C   GLY A 179      -6.641  32.360  -1.365  1.00 18.61           C
ANISOU 1362  C   GLY A 179     1501   2324   3245    639    532    225       C
ATOM   1363  O   GLY A 179      -7.395  31.948  -2.256  1.00 18.91           O
ANISOU 1363  O   GLY A 179     1688   2291   3206    545    -19    749       O
ATOM   1364  N   ASN A 180      -5.528  31.718  -1.021  1.00 14.06           N
ANISOU 1364  N   ASN A 180      878   2246   2220    508    321    289       N
ATOM   1365  CA  ASN A 180      -5.120  30.482  -1.680  1.00 15.74           C
ANISOU 1365  CA  ASN A 180     1062   2087   2829    554    448    209       C
ATOM   1366  C   ASN A 180      -5.563  29.292  -0.844  1.00 15.72           C
ANISOU 1366  C   ASN A 180     1382   1607   2985    391     38    231       C
ATOM   1367  O   ASN A 180      -5.190  29.177   0.333  1.00 16.48           O
ANISOU 1367  O   ASN A 180     1605   2268   2388    453    113    250       O
ATOM   1368  CB  ASN A 180      -3.610  30.461  -1.894  1.00 14.56           C
ANISOU 1368  CB  ASN A 180      914   2110   2508   -120    544    382       C
ATOM   1369  CG  ASN A 180      -3.143  31.618  -2.746  1.00 18.09           C
ANISOU 1369  CG  ASN A 180     1351   2527   2995    163    506    824       C
ATOM   1370  OD1 ASN A 180      -2.387  32.481  -2.286  1.00 25.86           O
ANISOU 1370  OD1 ASN A 180     1789   3459   4577    734    997    840       O
ATOM   1371  ND2 ASN A 180      -3.623  31.670  -3.987  1.00 16.63           N
ANISOU 1371  ND2 ASN A 180     1644   2279   2396    292     -8    456       N
ATOM   1372  N   PHE A 181      -6.348  28.403  -1.452  1.00 14.50           N
ANISOU 1372  N   PHE A 181      955   1439   3114   -195   -181   -134       N
ATOM   1373  CA  PHE A 181      -6.863  27.257  -0.716  1.00 13.64           C
ANISOU 1373  CA  PHE A 181     1064   1681   2437   -498   -552    123       C
ATOM   1374  C   PHE A 181      -5.743  26.390  -0.167  1.00 14.68           C
ANISOU 1374  C   PHE A 181     1049   2266   2264   -215   -647    563       C
ATOM   1375  O   PHE A 181      -4.674  26.236  -0.775  1.00 15.99           O
ANISOU 1375  O   PHE A 181     1184   2189   2703     -6    -51    620       O
ATOM   1376  CB  PHE A 181      -7.753  26.389  -1.611  1.00 17.02           C
ANISOU 1376  CB  PHE A 181     1099   2517   2852   -797   -201    -89       C
ATOM   1377  CG  PHE A 181      -9.213  26.608  -1.386  1.00 16.58           C
ANISOU 1377  CG  PHE A 181     1031   2641   2628   -685   -297     58       C
ATOM   1378  CD1 PHE A 181      -9.871  25.931  -0.371  1.00 15.96           C
ANISOU 1378  CD1 PHE A 181      991   2344   2731   -214   -375    484       C
ATOM   1379  CD2 PHE A 181      -9.921  27.522  -2.162  1.00 15.38           C
ANISOU 1379  CD2 PHE A 181     1005   2536   2304   -210   -668    244       C
ATOM   1380  CE1 PHE A 181     -11.229  26.133  -0.154  1.00 17.83           C
ANISOU 1380  CE1 PHE A 181     1158   2687   2931      7   -828    201       C
ATOM   1381  CE2 PHE A 181     -11.283  27.745  -1.928  1.00 18.75           C
ANISOU 1381  CE2 PHE A 181      818   3149   3158    -67   -201     24       C
ATOM   1382  CZ  PHE A 181     -11.920  27.054  -0.915  1.00 17.96           C
ANISOU 1382  CZ  PHE A 181     1201   2703   2919    -63   -554    -26       C
ATOM   1383  N   TYR A 182      -6.006  25.824   1.010  1.00 13.19           N
ANISOU 1383  N   TYR A 182      909   1983   2121    359   -402    424       N
ATOM   1384  CA  TYR A 182      -5.255  24.673   1.487  1.00 12.76           C
ANISOU 1384  CA  TYR A 182      985   1976   1888     98   -531    585       C
ATOM   1385  C   TYR A 182      -5.831  23.449   0.800  1.00 14.77           C
ANISOU 1385  C   TYR A 182     1241   1984   2388   -172   -108    123       C
ATOM   1386  O   TYR A 182      -7.026  23.170   0.941  1.00 16.09           O
ANISOU 1386  O   TYR A 182     1071   2179   2865   -141     89    178       O
ATOM   1387  CB  TYR A 182      -5.373  24.538   2.994  1.00 13.50           C
ANISOU 1387  CB  TYR A 182      952   2082   2097   -167   -657    292       C
ATOM   1388  CG  TYR A 182      -4.632  25.574   3.791  1.00 14.24           C
ANISOU 1388  CG  TYR A 182     1236   2170   2006   -231   -265    258       C
ATOM   1389  CD1 TYR A 182      -3.275  25.426   4.047  1.00 13.66           C
ANISOU 1389  CD1 TYR A 182     1060   1871   2260   -221     86    246       C
ATOM   1390  CD2 TYR A 182      -5.288  26.662   4.331  1.00 13.71           C
ANISOU 1390  CD2 TYR A 182      917   1810   2481     42   -428    410       C
ATOM   1391  CE1 TYR A 182      -2.581  26.378   4.813  1.00 14.58           C
ANISOU 1391  CE1 TYR A 182     1774   1878   1889     82     61      8       C
ATOM   1392  CE2 TYR A 182      -4.613  27.607   5.083  1.00 16.15           C
ANISOU 1392  CE2 TYR A 182     1502   2615   2020    171    235    203       C
ATOM   1393  CZ  TYR A 182      -3.257  27.453   5.321  1.00 15.08           C
ANISOU 1393  CZ  TYR A 182     1558   2027   2147    259    374    472       C
ATOM   1394  OH  TYR A 182      -2.594  28.396   6.080  1.00 17.67           O
ANISOU 1394  OH  TYR A 182     1364   2506   2845     95   -175    461       O
ATOM   1395  N   GLY A 183      -5.007  22.732   0.048  1.00 15.62           N
ANISOU 1395  N   GLY A 183     2006   2189   1740    228   -515   -122       N
ATOM   1396  CA  GLY A 183      -5.463  21.517  -0.592  1.00 16.81           C
ANISOU 1396  CA  GLY A 183     1968   2185   2233    281  -1013   -412       C
ATOM   1397  C   GLY A 183      -6.208  21.724  -1.894  1.00 18.10           C
ANISOU 1397  C   GLY A 183     1828   2583   2468    246   -167   -482       C
ATOM   1398  O   GLY A 183      -6.424  22.850  -2.362  1.00 16.84           O
ANISOU 1398  O   GLY A 183     1425   2377   2598    118    -79   -283       O
ATOM   1399  N   PRO A 184      -6.625  20.604  -2.509  1.00 19.60           N
ANISOU 1399  N   PRO A 184     2111   2523   2815    160   -187   -573       N
ATOM   1400  CA  PRO A 184      -7.187  20.621  -3.872  1.00 19.55           C
ANISOU 1400  CA  PRO A 184     1547   2875   3008    589   -910   -620       C
ATOM   1401  C   PRO A 184      -8.687  20.912  -3.873  1.00 19.90           C
ANISOU 1401  C   PRO A 184     1624   3347   2590    228  -1001   -631       C
ATOM   1402  O   PRO A 184      -9.505  20.135  -4.399  1.00 26.95           O
ANISOU 1402  O   PRO A 184     2370   4201   3668    -83  -1147  -1494       O
ATOM   1403  CB  PRO A 184      -6.878  19.203  -4.367  1.00 22.07           C
ANISOU 1403  CB  PRO A 184     2244   2819   3323    217     52   -574       C
ATOM   1404  CG  PRO A 184      -7.012  18.365  -3.096  1.00 22.87           C
ANISOU 1404  CG  PRO A 184     2494   2783   3413   -156    145   -623       C
ATOM   1405  CD  PRO A 184      -6.454  19.233  -1.988  1.00 21.70           C
ANISOU 1405  CD  PRO A 184     2465   2256   3525     88    -73   -228       C
ATOM   1406  N   PHE A 185      -9.059  22.047  -3.291  1.00 18.52           N
ANISOU 1406  N   PHE A 185     1332   3037   2666    276     -7     16       N
ATOM   1407  CA  PHE A 185     -10.456  22.432  -3.163  1.00 17.79           C
ANISOU 1407  CA  PHE A 185      974   2734   3052   -254    117    528       C
ATOM   1408  C   PHE A 185     -10.697  23.766  -3.850  1.00 20.11           C
ANISOU 1408  C   PHE A 185     1655   2906   3082   -326    511    389       C
ATOM   1409  O   PHE A 185      -9.761  24.535  -4.099  1.00 19.73           O
ANISOU 1409  O   PHE A 185     1252   2939   3306   -187   -428    390       O
ATOM   1410  CB  PHE A 185     -10.864  22.510  -1.685  1.00 18.99           C
ANISOU 1410  CB  PHE A 185     1569   2493   3155   -137   -241    532       C
ATOM   1411  CG  PHE A 185     -10.523  21.279  -0.924  1.00 19.19           C
ANISOU 1411  CG  PHE A 185     2253   2657   2383      5    -84    890       C
ATOM   1412  CD1 PHE A 185     -11.196  20.090  -1.173  1.00 19.65           C
ANISOU 1412  CD1 PHE A 185     2415   2495   2556   -287    278    511       C
ATOM   1413  CD2 PHE A 185      -9.488  21.285  -0.004  1.00 18.48           C
ANISOU 1413  CD2 PHE A 185     2121   2813   2086   -117     23     59       C
ATOM   1414  CE1 PHE A 185     -10.861  18.936  -0.489  1.00 21.85           C
ANISOU 1414  CE1 PHE A 185     2876   3164   2263   -374    657   -115       C
ATOM   1415  CE2 PHE A 185      -9.143  20.139   0.686  1.00 21.03           C
ANISOU 1415  CE2 PHE A 185     2104   3096   2791   -162   -179    512       C
ATOM   1416  CZ  PHE A 185      -9.828  18.958   0.443  1.00 22.16           C
ANISOU 1416  CZ  PHE A 185     2401   3341   2680   -138    247    540       C
ATOM   1417  N   VAL A 186     -11.972  24.018  -4.166  1.00 21.04           N
ANISOU 1417  N   VAL A 186     2184   2901   2910     93   -359    -29       N
ATOM   1418  CA  VAL A 186     -12.426  25.221  -4.860  1.00 20.65           C
ANISOU 1418  CA  VAL A 186     2077   3304   2463    553   -219    345       C
ATOM   1419  C   VAL A 186     -13.678  25.759  -4.170  1.00 23.01           C
ANISOU 1419  C   VAL A 186     2090   3613   3040    433    -44    -95       C
ATOM   1420  O   VAL A 186     -14.410  25.031  -3.498  1.00 24.24           O
ANISOU 1420  O   VAL A 186     1642   3838   3730    286    -48   -109       O
ATOM   1421  CB  VAL A 186     -12.699  24.956  -6.360  1.00 22.50           C
ANISOU 1421  CB  VAL A 186     2544   3011   2993    287   -469   -325       C
ATOM   1422  CG1 VAL A 186     -11.399  24.618  -7.085  1.00 22.92           C
ANISOU 1422  CG1 VAL A 186     2688   2494   3526    634     92   -908       C
ATOM   1423  CG2 VAL A 186     -13.705  23.835  -6.527  1.00 23.08           C
ANISOU 1423  CG2 VAL A 186     2756   3346   2667    319   -791   -220       C
ATOM   1424  N   ASP A 187     -13.922  27.059  -4.341  1.00 23.06           N
ANISOU 1424  N   ASP A 187     1825   3278   3659    989   -711    -43       N
ATOM   1425  CA  ASP A 187     -15.053  27.708  -3.667  1.00 21.84           C
ANISOU 1425  CA  ASP A 187     1685   3416   3196    820   -754    -25       C
ATOM   1426  C   ASP A 187     -16.258  27.730  -4.600  1.00 23.78           C
ANISOU 1426  C   ASP A 187     1933   4090   3012    385  -1018    147       C
ATOM   1427  O   ASP A 187     -16.618  28.743  -5.206  1.00 25.84           O
ANISOU 1427  O   ASP A 187     2097   3900   3821    641   -548    114       O
ATOM   1428  CB  ASP A 187     -14.671  29.096  -3.152  1.00 21.87           C
ANISOU 1428  CB  ASP A 187     2017   3166   3125    582   -316    513       C
ATOM   1429  CG  ASP A 187     -14.060  29.991  -4.211  1.00 23.82           C
ANISOU 1429  CG  ASP A 187     2777   3230   3044    967   -734    700       C
ATOM   1430  OD1 ASP A 187     -13.592  29.495  -5.262  1.00 24.54           O
ANISOU 1430  OD1 ASP A 187     2675   3454   3195    706    -87    821       O
ATOM   1431  OD2 ASP A 187     -14.047  31.219  -3.968  1.00 25.12           O
ANISOU 1431  OD2 ASP A 187     3429   3468   2646    724   -318    840       O
ATOM   1432  N   ARG A 188     -16.862  26.559  -4.679  1.00 27.41           N
ANISOU 1432  N   ARG A 188     2358   4653   3406    -72   -615    301       N
ATOM   1433  CA  ARG A 188     -18.048  26.371  -5.542  1.00 28.87           C
ANISOU 1433  CA  ARG A 188     2545   5357   3069    180   -883    363       C
ATOM   1434  C   ARG A 188     -19.042  25.506  -4.766  1.00 28.76           C
ANISOU 1434  C   ARG A 188     2196   5152   3578    404  -1113    748       C
ATOM   1435  O   ARG A 188     -18.623  24.754  -3.892  1.00 29.40           O
ANISOU 1435  O   ARG A 188     2503   4795   3875    -43   -443    826       O
ATOM   1436  CB  ARG A 188     -17.637  25.617  -6.804  1.00 31.66           C
ANISOU 1436  CB  ARG A 188     3539   6325   2165    366   -492    389       C
ATOM   1437  CG  ARG A 188     -16.954  26.461  -7.864  1.00 41.26           C
ANISOU 1437  CG  ARG A 188     4439   7306   3934    881   -359   -229       C
ATOM   1438  CD  ARG A 188     -16.379  25.548  -8.924  1.00 47.51           C
ANISOU 1438  CD  ARG A 188     5216   7970   4866   1486   -271   -174       C
ATOM   1439  NE  ARG A 188     -15.015  25.923  -9.245  1.00 51.35           N
ANISOU 1439  NE  ARG A 188     5884   8483   5144   1962   -578    -38       N
ATOM   1440  CZ  ARG A 188     -14.230  25.262 -10.083  1.00 52.82           C
ANISOU 1440  CZ  ARG A 188     6422   8770   4878   2409   -425    274       C
ATOM   1441  NH1 ARG A 188     -14.622  24.106 -10.586  1.00 49.55           N
ANISOU 1441  NH1 ARG A 188     6610   8655   3563   2653   -590    118       N
ATOM   1442  NH2 ARG A 188     -13.056  25.765 -10.416  1.00 54.99           N
ANISOU 1442  NH2 ARG A 188     6638   9081   5173   2242   -811    226       N
ATOM   1443  N   GLN A 189     -20.327  25.608  -5.098  1.00 30.49           N
ANISOU 1443  N   GLN A 189     2337   5566   3683    -10  -1352    705       N
ATOM   1444  CA  GLN A 189     -21.346  24.764  -4.429  1.00 32.03           C
ANISOU 1444  CA  GLN A 189     2438   5761   3971     58  -1581    149       C
ATOM   1445  C   GLN A 189     -21.275  23.364  -5.031  1.00 30.12           C
ANISOU 1445  C   GLN A 189     2470   5390   3585   -360  -1512   -304       C
ATOM   1446  O   GLN A 189     -22.173  23.005  -5.806  1.00 31.04           O
ANISOU 1446  O   GLN A 189     2209   5601   3983   -471  -1356   -175       O
ATOM   1447  CB  GLN A 189     -22.734  25.393  -4.562  1.00 34.93           C
ANISOU 1447  CB  GLN A 189     2820   6266   4184    523  -1680    432       C
ATOM   1448  CG  GLN A 189     -23.027  26.428  -3.496  1.00 41.45           C
ANISOU 1448  CG  GLN A 189     3233   6709   5808    666  -1197   1101       C
ATOM   1449  CD  GLN A 189     -23.142  25.757  -2.153  1.00 41.65           C
ANISOU 1449  CD  GLN A 189     4069   6496   5258    250   -484   1341       C
ATOM   1450  OE1 GLN A 189     -22.447  26.107  -1.209  1.00 48.27           O
ANISOU 1450  OE1 GLN A 189     4637   6472   7232   -251    161   1521       O
ATOM   1451  NE2 GLN A 189     -24.028  24.780  -2.062  1.00 47.54           N
ANISOU 1451  NE2 GLN A 189     4699   6531   6835    461   -391    820       N
ATOM   1452  N   THR A 190     -20.246  22.610  -4.671  1.00 29.83           N
ANISOU 1452  N   THR A 190     2163   5180   3990   -381   -721    -79       N
ATOM   1453  CA  THR A 190     -20.062  21.245  -5.199  1.00 30.02           C
ANISOU 1453  CA  THR A 190     2597   5148   3662   -639  -1038    142       C
ATOM   1454  C   THR A 190     -19.562  20.294  -4.113  1.00 29.34           C
ANISOU 1454  C   THR A 190     2546   4965   3635   -811   -945    -39       C
ATOM   1455  O   THR A 190     -18.940  20.763  -3.161  1.00 29.59           O
ANISOU 1455  O   THR A 190     2148   5150   3947  -1054   -822    -76       O
ATOM   1456  CB  THR A 190     -19.046  21.206  -6.344  1.00 30.12           C
ANISOU 1456  CB  THR A 190     2462   5156   3826   -575  -1100    349       C
ATOM   1457  OG1 THR A 190     -17.810  21.726  -5.859  1.00 32.14           O
ANISOU 1457  OG1 THR A 190     2213   5179   4819   -498  -1299    557       O
ATOM   1458  CG2 THR A 190     -19.489  21.984  -7.564  1.00 31.94           C
ANISOU 1458  CG2 THR A 190     2573   5318   4246   -351  -1194    412       C
ATOM   1459  N   ALA A 191     -19.852  19.008  -4.280  1.00 30.82           N
ANISOU 1459  N   ALA A 191     2418   4789   4503  -1408   -709    377       N
ATOM   1460  CA  ALA A 191     -19.353  17.979  -3.355  1.00 30.12           C
ANISOU 1460  CA  ALA A 191     2567   4828   4049  -1480   -410    250       C
ATOM   1461  C   ALA A 191     -17.906  17.666  -3.723  1.00 32.06           C
ANISOU 1461  C   ALA A 191     2981   5055   4145  -1160  -1293    -67       C
ATOM   1462  O   ALA A 191     -17.667  17.268  -4.868  1.00 34.32           O
ANISOU 1462  O   ALA A 191     3386   5587   4067   -825   -824   -898       O
ATOM   1463  CB  ALA A 191     -20.211  16.751  -3.465  1.00 32.56           C
ANISOU 1463  CB  ALA A 191     2477   5240   4656  -1330   -253    521       C
ATOM   1464  N   GLN A 192     -16.983  17.834  -2.776  1.00 30.62           N
ANISOU 1464  N   GLN A 192     3024   4266   4345  -1430  -1444   -396       N
ATOM   1465  CA  GLN A 192     -15.566  17.638  -3.054  1.00 29.15           C
ANISOU 1465  CA  GLN A 192     3040   4018   4017  -1002   -931    166       C
ATOM   1466  C   GLN A 192     -14.957  16.683  -2.038  1.00 32.31           C
ANISOU 1466  C   GLN A 192     3550   4290   4436   -473   -825     61       C
ATOM   1467  O   GLN A 192     -15.249  16.766  -0.842  1.00 35.81           O
ANISOU 1467  O   GLN A 192     3564   4873   5170   -563   -900    308       O
ATOM   1468  CB  GLN A 192     -14.819  18.977  -3.037  1.00 28.45           C
ANISOU 1468  CB  GLN A 192     3108   4127   3573   -649   -789    319       C
ATOM   1469  CG  GLN A 192     -15.393  19.962  -4.033  1.00 26.33           C
ANISOU 1469  CG  GLN A 192     2666   3984   3356   -470   -622    339       C
ATOM   1470  CD  GLN A 192     -14.817  21.344  -3.883  1.00 24.65           C
ANISOU 1470  CD  GLN A 192     2137   4143   3085   -115  -1465     80       C
ATOM   1471  OE1 GLN A 192     -13.610  21.513  -3.749  1.00 25.82           O
ANISOU 1471  OE1 GLN A 192     1821   4249   3740   -274  -1331   -168       O
ATOM   1472  NE2 GLN A 192     -15.686  22.355  -3.917  1.00 25.79           N
ANISOU 1472  NE2 GLN A 192     2065   4847   2885    -36   -975    588       N
ATOM   1473  N   ALA A 193     -14.098  15.785  -2.513  1.00 32.32           N
ANISOU 1473  N   ALA A 193     4351   4023   3905    -41  -1049   -309       N
ATOM   1474  CA  ALA A 193     -13.479  14.781  -1.659  1.00 32.24           C
ANISOU 1474  CA  ALA A 193     4784   3471   3995    209  -1585   -535       C
ATOM   1475  C   ALA A 193     -12.038  15.168  -1.344  1.00 31.08           C
ANISOU 1475  C   ALA A 193     5176   3327   3307    414  -1828   -441       C
ATOM   1476  O   ALA A 193     -11.303  15.644  -2.215  1.00 35.25           O
ANISOU 1476  O   ALA A 193     5324   3748   4320    404  -1235   -489       O
ATOM   1477  CB  ALA A 193     -13.521  13.394  -2.310  1.00 35.22           C
ANISOU 1477  CB  ALA A 193     5052   3597   4734    -96  -1250   -666       C
ATOM   1478  N   ALA A 194     -11.639  14.971  -0.099  1.00 34.99           N
ANISOU 1478  N   ALA A 194     5933   3325   4037    308   -981   -216       N
ATOM   1479  CA  ALA A 194     -10.245  15.149   0.269  1.00 34.90           C
ANISOU 1479  CA  ALA A 194     6150   3343   3766    217     -7    -52       C
ATOM   1480  C   ALA A 194      -9.464  13.872  -0.010  1.00 36.97           C
ANISOU 1480  C   ALA A 194     6428   3226   4393    404  -1047   -412       C
ATOM   1481  O   ALA A 194     -10.032  12.787  -0.151  1.00 38.60           O
ANISOU 1481  O   ALA A 194     6697   2905   5065    450  -1285   -758       O
ATOM   1482  CB  ALA A 194     -10.111  15.529   1.740  1.00 33.28           C
ANISOU 1482  CB  ALA A 194     6253   3773   2620    -67   1550    569       C
ATOM   1483  N   GLY A 195      -8.146  14.014  -0.089  1.00 35.33           N
ANISOU 1483  N   GLY A 195     6401   3136   3888    611  -1432   -599       N
ATOM   1484  CA  GLY A 195      -7.286  12.855  -0.188  1.00 36.76           C
ANISOU 1484  CA  GLY A 195     6160   3425   4381    504  -1732     -7       C
ATOM   1485  C   GLY A 195      -7.301  12.042   1.094  1.00 35.30           C
ANISOU 1485  C   GLY A 195     5910   2811   4691    670  -2037   -105       C
ATOM   1486  O   GLY A 195      -7.923  12.392   2.100  1.00 36.07           O
ANISOU 1486  O   GLY A 195     5989   2733   4983    720  -1913    -35       O
ATOM   1487  N   THR A 196      -6.613  10.911   1.045  1.00 33.88           N
ANISOU 1487  N   THR A 196     5643   2694   4537    855  -1714   -758       N
ATOM   1488  CA  THR A 196      -6.485  10.089   2.234  1.00 35.22           C
ANISOU 1488  CA  THR A 196     5666   3024   4691    792  -1520   -299       C
ATOM   1489  C   THR A 196      -5.664  10.830   3.280  1.00 36.20           C
ANISOU 1489  C   THR A 196     5639   3278   4839    711   -923   -656       C
ATOM   1490  O   THR A 196      -4.754  11.600   2.960  1.00 39.83           O
ANISOU 1490  O   THR A 196     5879   3899   5354    926   -373  -1030       O
ATOM   1491  CB  THR A 196      -5.832   8.753   1.893  1.00 41.42           C
ANISOU 1491  CB  THR A 196     5920   3402   6414    827  -1026   -964       C
ATOM   1492  OG1 THR A 196      -4.584   8.999   1.235  1.00 43.59           O
ANISOU 1492  OG1 THR A 196     6064   3845   6654    658   -719  -1302       O
ATOM   1493  CG2 THR A 196      -6.745   7.925   0.977  1.00 41.29           C
ANISOU 1493  CG2 THR A 196     6128   3265   6296    777   -955   -557       C
ATOM   1494  N   ASP A 197      -6.011  10.618   4.540  1.00 32.97           N
ANISOU 1494  N   ASP A 197     5448   3045   4035    670  -1800     -0       N
ATOM   1495  CA  ASP A 197      -5.332  11.270   5.646  1.00 29.50           C
ANISOU 1495  CA  ASP A 197     5301   2777   3131    907  -1840    -63       C
ATOM   1496  C   ASP A 197      -4.440  10.268   6.366  1.00 32.33           C
ANISOU 1496  C   ASP A 197     5601   3122   3561   1144  -1775    -35       C
ATOM   1497  O   ASP A 197      -4.610   9.051   6.247  1.00 36.32           O
ANISOU 1497  O   ASP A 197     6094   3633   4074    969  -1531    167       O
ATOM   1498  CB  ASP A 197      -6.344  11.875   6.620  1.00 28.94           C
ANISOU 1498  CB  ASP A 197     4930   2763   3304    411  -1094   -877       C
ATOM   1499  CG  ASP A 197      -5.735  12.949   7.505  1.00 30.83           C
ANISOU 1499  CG  ASP A 197     4605   3427   3682    324   -454   -349       C
ATOM   1500  OD1 ASP A 197      -4.656  13.491   7.158  1.00 27.66           O
ANISOU 1500  OD1 ASP A 197     4008   3098   3402    675   -882   -361       O
ATOM   1501  OD2 ASP A 197      -6.346  13.255   8.549  1.00 29.59           O
ANISOU 1501  OD2 ASP A 197     4445   3345   3453    -78    184    356       O
ATOM   1502  N   THR A 198      -3.469  10.799   7.099  1.00 30.56           N
ANISOU 1502  N   THR A 198     5025   3028   3557   1005  -1851   -483       N
ATOM   1503  CA  THR A 198      -2.581  10.008   7.938  1.00 29.67           C
ANISOU 1503  CA  THR A 198     5035   2789   3451   1166  -1852   -371       C
ATOM   1504  C   THR A 198      -2.598  10.564   9.355  1.00 29.40           C
ANISOU 1504  C   THR A 198     5110   2753   3308   1292  -1785     35       C
ATOM   1505  O   THR A 198      -3.040  11.687   9.590  1.00 32.14           O
ANISOU 1505  O   THR A 198     5417   2622   4174   1215  -1738   -113       O
ATOM   1506  CB  THR A 198      -1.150  10.020   7.399  1.00 38.17           C
ANISOU 1506  CB  THR A 198     5437   3855   5210    673  -1550  -1023       C
ATOM   1507  OG1 THR A 198      -0.745  11.376   7.185  1.00 40.72           O
ANISOU 1507  OG1 THR A 198     5580   4019   5874    733  -1921   -492       O
ATOM   1508  CG2 THR A 198      -1.072   9.267   6.085  1.00 41.26           C
ANISOU 1508  CG2 THR A 198     5429   4262   5988    669   -743  -1793       C
ATOM   1509  N   THR A 199      -2.116   9.769  10.307  1.00 31.49           N
ANISOU 1509  N   THR A 199     4946   3161   3856   1711  -1716   -258       N
ATOM   1510  CA  THR A 199      -1.963  10.237  11.681  1.00 29.45           C
ANISOU 1510  CA  THR A 199     5029   3069   3093   1459  -1893   -619       C
ATOM   1511  C   THR A 199      -0.627  10.960  11.828  1.00 29.92           C
ANISOU 1511  C   THR A 199     5142   2867   3360   1923  -1544   -870       C
ATOM   1512  O   THR A 199       0.394  10.511  11.297  1.00 30.74           O
ANISOU 1512  O   THR A 199     5691   2913   3076   2066  -1029   -294       O
ATOM   1513  CB  THR A 199      -2.058   9.061  12.657  1.00 31.74           C
ANISOU 1513  CB  THR A 199     5293   3310   3456    844  -1562   -823       C
ATOM   1514  OG1 THR A 199      -3.358   8.457  12.552  1.00 33.96           O
ANISOU 1514  OG1 THR A 199     5898   3190   3817    929  -1303   -859       O
ATOM   1515  CG2 THR A 199      -1.821   9.509  14.097  1.00 30.64           C
ANISOU 1515  CG2 THR A 199     5228   3277   3135    636  -1469   -203       C
ATOM   1516  N   ILE A 200      -0.642  12.095  12.531  1.00 27.93           N
ANISOU 1516  N   ILE A 200     4586   2859   3167   1741  -1350   -212       N
ATOM   1517  CA  ILE A 200       0.538  12.957  12.648  1.00 25.63           C
ANISOU 1517  CA  ILE A 200     4144   2744   2851   1796   -750   -350       C
ATOM   1518  C   ILE A 200       1.431  12.382  13.749  1.00 25.37           C
ANISOU 1518  C   ILE A 200     3739   2765   3135   1879   -218   -230       C
ATOM   1519  O   ILE A 200       1.266  12.700  14.928  1.00 25.89           O
ANISOU 1519  O   ILE A 200     3912   2665   3259   1839   -461   -343       O
ATOM   1520  CB  ILE A 200       0.163  14.413  12.932  1.00 25.99           C
ANISOU 1520  CB  ILE A 200     3872   3018   2987   1539   -189    444       C
ATOM   1521  CG1 ILE A 200      -0.927  14.918  11.964  1.00 23.37           C
ANISOU 1521  CG1 ILE A 200     3275   2980   2627   1575    263    120       C
ATOM   1522  CG2 ILE A 200       1.402  15.295  12.867  1.00 27.69           C
ANISOU 1522  CG2 ILE A 200     3850   3387   3284   1215   -584    718       C
ATOM   1523  CD1 ILE A 200      -1.824  16.038  12.550  1.00 22.37           C
ANISOU 1523  CD1 ILE A 200     2642   2821   3035   1041    272    671       C
ATOM   1524  N   THR A 201       2.421  11.574  13.350  1.00 24.92           N
ANISOU 1524  N   THR A 201     3765   2749   2953   1878   -246    -79       N
ATOM   1525  CA  THR A 201       3.237  10.806  14.292  1.00 26.68           C
ANISOU 1525  CA  THR A 201     4020   3157   2959   1777   -274   -117       C
ATOM   1526  C   THR A 201       3.950  11.692  15.304  1.00 24.94           C
ANISOU 1526  C   THR A 201     3669   3038   2768   1496     41     95       C
ATOM   1527  O   THR A 201       3.974  11.384  16.503  1.00 24.86           O
ANISOU 1527  O   THR A 201     3416   2822   3207   1312   -373    491       O
ATOM   1528  CB  THR A 201       4.265   9.989  13.516  1.00 28.83           C
ANISOU 1528  CB  THR A 201     4074   3330   3552   2132   -404    145       C
ATOM   1529  OG1 THR A 201       3.584   9.194  12.543  1.00 31.13           O
ANISOU 1529  OG1 THR A 201     4798   3668   3361   2046   -292     48       O
ATOM   1530  CG2 THR A 201       5.127   9.093  14.455  1.00 28.96           C
ANISOU 1530  CG2 THR A 201     4019   3211   3775   2117   -222     54       C
ATOM   1531  N   VAL A 202       4.578  12.773  14.836  1.00 23.07           N
ANISOU 1531  N   VAL A 202     3266   2835   2663   1593    372    -12       N
ATOM   1532  CA  VAL A 202       5.368  13.589  15.753  1.00 22.86           C
ANISOU 1532  CA  VAL A 202     2879   3303   2504   1803    502    427       C
ATOM   1533  C   VAL A 202       4.474  14.183  16.831  1.00 20.20           C
ANISOU 1533  C   VAL A 202     2252   3363   2062   1562    319    483       C
ATOM   1534  O   VAL A 202       4.900  14.327  17.985  1.00 22.64           O
ANISOU 1534  O   VAL A 202     2593   3194   2813   1216    -91    665       O
ATOM   1535  CB  VAL A 202       6.167  14.676  14.992  1.00 24.51           C
ANISOU 1535  CB  VAL A 202     2799   3390   3123   1736    646    799       C
ATOM   1536  CG1 VAL A 202       5.238  15.702  14.301  1.00 26.05           C
ANISOU 1536  CG1 VAL A 202     2904   3282   3711   1762    633    332       C
ATOM   1537  CG2 VAL A 202       7.131  15.387  15.929  1.00 27.35           C
ANISOU 1537  CG2 VAL A 202     3072   3953   3367   1382    890   1032       C
ATOM   1538  N   ASN A 203       3.218  14.511  16.492  1.00 19.71           N
ANISOU 1538  N   ASN A 203     2090   2980   2421   1280    603    566       N
ATOM   1539  CA  ASN A 203       2.299  15.028  17.499  1.00 19.32           C
ANISOU 1539  CA  ASN A 203     2089   2862   2387   1184    232    488       C
ATOM   1540  C   ASN A 203       1.874  13.951  18.489  1.00 21.20           C
ANISOU 1540  C   ASN A 203     2460   2694   2902   1151     50    368       C
ATOM   1541  O   ASN A 203       1.671  14.243  19.674  1.00 19.39           O
ANISOU 1541  O   ASN A 203     2166   2527   2673   1370   -114    220       O
ATOM   1542  CB  ASN A 203       1.063  15.630  16.831  1.00 17.37           C
ANISOU 1542  CB  ASN A 203     1625   2273   2701    934   -542    397       C
ATOM   1543  CG  ASN A 203       1.358  16.925  16.078  1.00 17.61           C
ANISOU 1543  CG  ASN A 203     1685   2741   2265    958   -435    499       C
ATOM   1544  OD1 ASN A 203       2.493  17.405  16.050  1.00 19.17           O
ANISOU 1544  OD1 ASN A 203     2182   2706   2395   1181    262    455       O
ATOM   1545  ND2 ASN A 203       0.319  17.486  15.438  1.00 16.37           N
ANISOU 1545  ND2 ASN A 203     1444   2427   2348   1039   -168    -86       N
ATOM   1546  N   VAL A 204       1.699  12.708  18.030  1.00 19.90           N
ANISOU 1546  N   VAL A 204     2661   2341   2558    892   -280    413       N
ATOM   1547  CA  VAL A 204       1.372  11.646  18.979  1.00 19.76           C
ANISOU 1547  CA  VAL A 204     2200   2489   2817   1151   -481    466       C
ATOM   1548  C   VAL A 204       2.497  11.501  19.998  1.00 20.61           C
ANISOU 1548  C   VAL A 204     2129   2949   2754   1292   -197    241       C
ATOM   1549  O   VAL A 204       2.256  11.400  21.207  1.00 20.69           O
ANISOU 1549  O   VAL A 204     1834   3317   2711   1103   -267    -92       O
ATOM   1550  CB  VAL A 204       1.086  10.316  18.250  1.00 18.73           C
ANISOU 1550  CB  VAL A 204     2046   2267   2804   1049   -654    370       C
ATOM   1551  CG1 VAL A 204       0.777   9.226  19.265  1.00 21.77           C
ANISOU 1551  CG1 VAL A 204     2278   2111   3884    919   -331    436       C
ATOM   1552  CG2 VAL A 204      -0.093  10.463  17.301  1.00 19.67           C
ANISOU 1552  CG2 VAL A 204     1993   2689   2792   1308   -204    289       C
ATOM   1553  N   LEU A 205       3.745  11.528  19.529  1.00 22.05           N
ANISOU 1553  N   LEU A 205     2144   3009   3224   1397    531    130       N
ATOM   1554  CA  LEU A 205       4.873  11.422  20.450  1.00 24.43           C
ANISOU 1554  CA  LEU A 205     2528   3419   3335   1412    101    159       C
ATOM   1555  C   LEU A 205       4.912  12.604  21.407  1.00 21.45           C
ANISOU 1555  C   LEU A 205     2314   2780   3054   1435   -209    398       C
ATOM   1556  O   LEU A 205       5.143  12.430  22.611  1.00 22.09           O
ANISOU 1556  O   LEU A 205     2168   3056   3169   1409    330    675       O
ATOM   1557  CB  LEU A 205       6.183  11.324  19.668  1.00 25.22           C
ANISOU 1557  CB  LEU A 205     2704   3270   3610   1724    415    334       C
ATOM   1558  CG  LEU A 205       6.437  10.044  18.872  1.00 22.34           C
ANISOU 1558  CG  LEU A 205     2605   3080   2805   1622    146    571       C
ATOM   1559  CD1 LEU A 205       7.564  10.270  17.885  1.00 25.93           C
ANISOU 1559  CD1 LEU A 205     2784   3492   3576   1718    789    735       C
ATOM   1560  CD2 LEU A 205       6.748   8.891  19.824  1.00 24.21           C
ANISOU 1560  CD2 LEU A 205     3090   2775   3333   1552    617   1018       C
ATOM   1561  N   ALA A 206       4.657  13.819  20.898  1.00 18.84           N
ANISOU 1561  N   ALA A 206     1848   2658   2652   1244   -179    262       N
ATOM   1562  CA  ALA A 206       4.639  14.976  21.788  1.00 19.82           C
ANISOU 1562  CA  ALA A 206     1952   2891   2688    950    352    539       C
ATOM   1563  C   ALA A 206       3.605  14.795  22.891  1.00 19.83           C
ANISOU 1563  C   ALA A 206     1829   2983   2722    863    193    793       C
ATOM   1564  O   ALA A 206       3.860  15.122  24.055  1.00 19.44           O
ANISOU 1564  O   ALA A 206     1875   3217   2292    949    -35    353       O
ATOM   1565  CB  ALA A 206       4.350  16.253  21.000  1.00 19.45           C
ANISOU 1565  CB  ALA A 206     2305   2692   2392     95   -115    494       C
ATOM   1566  N   TRP A 207       2.424  14.280  22.531  1.00 19.62           N
ANISOU 1566  N   TRP A 207     1702   2825   2930   1001    269    929       N
ATOM   1567  CA  TRP A 207       1.353  14.050  23.492  1.00 20.47           C
ANISOU 1567  CA  TRP A 207     1879   2718   3180    981     39   1063       C
ATOM   1568  C   TRP A 207       1.703  12.941  24.489  1.00 21.57           C
ANISOU 1568  C   TRP A 207     2208   2698   3291   1204     22    914       C
ATOM   1569  O   TRP A 207       1.337  13.034  25.669  1.00 21.98           O
ANISOU 1569  O   TRP A 207     2660   2447   3242   1362    288    224       O
ATOM   1570  CB  TRP A 207       0.068  13.771  22.695  1.00 20.89           C
ANISOU 1570  CB  TRP A 207     1909   2958   3070    809    190    715       C
ATOM   1571  CG  TRP A 207      -1.139  13.301  23.443  1.00 22.04           C
ANISOU 1571  CG  TRP A 207     2326   3053   2995    589    309    679       C
ATOM   1572  CD1 TRP A 207      -2.059  14.072  24.108  1.00 20.72           C
ANISOU 1572  CD1 TRP A 207     1879   3382   2611    365    159    991       C
ATOM   1573  CD2 TRP A 207      -1.605  11.949  23.532  1.00 24.07           C
ANISOU 1573  CD2 TRP A 207     2986   3136   3023    633   -216   1090       C
ATOM   1574  NE1 TRP A 207      -3.046  13.267  24.637  1.00 23.07           N
ANISOU 1574  NE1 TRP A 207     2346   3446   2974    248    261    463       N
ATOM   1575  CE2 TRP A 207      -2.792  11.964  24.294  1.00 23.90           C
ANISOU 1575  CE2 TRP A 207     2750   3372   2957    179   -121   1294       C
ATOM   1576  CE3 TRP A 207      -1.121  10.723  23.053  1.00 24.87           C
ANISOU 1576  CE3 TRP A 207     3216   2974   3261    835   -690    869       C
ATOM   1577  CZ2 TRP A 207      -3.512  10.796  24.584  1.00 25.62           C
ANISOU 1577  CZ2 TRP A 207     3005   3259   3472   -244   -407    830       C
ATOM   1578  CZ3 TRP A 207      -1.837   9.562  23.343  1.00 25.15           C
ANISOU 1578  CZ3 TRP A 207     3053   3212   3290     70   -587    679       C
ATOM   1579  CH2 TRP A 207      -3.018   9.609  24.103  1.00 24.57           C
ANISOU 1579  CH2 TRP A 207     3078   3447   2812   -191   -114    864       C
ATOM   1580  N   LEU A 208       2.433  11.904  24.058  1.00 21.52           N
ANISOU 1580  N   LEU A 208     2518   2437   3224   1257    248    923       N
ATOM   1581  CA  LEU A 208       2.929  10.907  25.013  1.00 21.67           C
ANISOU 1581  CA  LEU A 208     2686   2625   2922   1141    385   1012       C
ATOM   1582  C   LEU A 208       3.889  11.533  26.020  1.00 21.72           C
ANISOU 1582  C   LEU A 208     2486   2889   2879   1279    -95    978       C
ATOM   1583  O   LEU A 208       3.885  11.165  27.201  1.00 22.44           O
ANISOU 1583  O   LEU A 208     2761   2774   2993   1547    507    785       O
ATOM   1584  CB  LEU A 208       3.602   9.753  24.271  1.00 21.77           C
ANISOU 1584  CB  LEU A 208     2564   2557   3149   1134    482    723       C
ATOM   1585  CG  LEU A 208       2.623   8.864  23.494  1.00 23.05           C
ANISOU 1585  CG  LEU A 208     2698   2846   3212   1211    789     62       C
ATOM   1586  CD1 LEU A 208       3.381   7.817  22.714  1.00 23.97           C
ANISOU 1586  CD1 LEU A 208     2772   2968   3367   1533    917    310       C
ATOM   1587  CD2 LEU A 208       1.600   8.206  24.426  1.00 23.35           C
ANISOU 1587  CD2 LEU A 208     2424   3388   3059   1183   -432   -137       C
ATOM   1588  N   TYR A 209       4.724  12.478  25.569  1.00 22.05           N
ANISOU 1588  N   TYR A 209     2239   3106   3033   1479    289    581       N
ATOM   1589  CA  TYR A 209       5.570  13.236  26.493  1.00 22.13           C
ANISOU 1589  CA  TYR A 209     2137   3263   3010   1167    139    726       C
ATOM   1590  C   TYR A 209       4.748  14.092  27.445  1.00 21.80           C
ANISOU 1590  C   TYR A 209     2734   3020   2529    922    192    639       C
ATOM   1591  O   TYR A 209       5.060  14.174  28.638  1.00 22.02           O
ANISOU 1591  O   TYR A 209     2930   3268   2168   1065    127    541       O
ATOM   1592  CB  TYR A 209       6.547  14.118  25.724  1.00 22.38           C
ANISOU 1592  CB  TYR A 209     1994   3434   3075   1239   -108    864       C
ATOM   1593  CG  TYR A 209       7.758  13.371  25.222  1.00 22.22           C
ANISOU 1593  CG  TYR A 209     1934   3378   3130   1222     54    919       C
ATOM   1594  CD1 TYR A 209       8.728  12.899  26.108  1.00 23.36           C
ANISOU 1594  CD1 TYR A 209     1907   4039   2930   1364    344    647       C
ATOM   1595  CD2 TYR A 209       7.927  13.138  23.868  1.00 24.09           C
ANISOU 1595  CD2 TYR A 209     2066   3757   3329   1376     88    869       C
ATOM   1596  CE1 TYR A 209       9.856  12.216  25.640  1.00 25.39           C
ANISOU 1596  CE1 TYR A 209     1679   4640   3327   1124    301    438       C
ATOM   1597  CE2 TYR A 209       9.037  12.464  23.382  1.00 26.20           C
ANISOU 1597  CE2 TYR A 209     1912   4329   3713   1247   -426    532       C
ATOM   1598  CZ  TYR A 209       9.993  11.998  24.274  1.00 28.58           C
ANISOU 1598  CZ  TYR A 209     2114   4893   3851   1507    286    658       C
ATOM   1599  OH  TYR A 209      11.087  11.330  23.790  1.00 32.52           O
ANISOU 1599  OH  TYR A 209     2593   5675   4088   1354    443   1093       O
ATOM   1600  N   ALA A 210       3.720  14.773  26.934  1.00 20.37           N
ANISOU 1600  N   ALA A 210     2305   3066   2368   1112    356   1000       N
ATOM   1601  CA  ALA A 210       2.808  15.495  27.818  1.00 18.66           C
ANISOU 1601  CA  ALA A 210     2268   2503   2320   1364    227    538       C
ATOM   1602  C   ALA A 210       2.249  14.579  28.900  1.00 21.33           C
ANISOU 1602  C   ALA A 210     2695   2762   2648   1559    -18    407       C
ATOM   1603  O   ALA A 210       2.148  14.968  30.069  1.00 23.05           O
ANISOU 1603  O   ALA A 210     2997   3163   2597   1524    219    843       O
ATOM   1604  CB  ALA A 210       1.660  16.103  27.012  1.00 21.11           C
ANISOU 1604  CB  ALA A 210     2328   2808   2886   1370    723    917       C
ATOM   1605  N   ALA A 211       1.884  13.352  28.527  1.00 20.61           N
ANISOU 1605  N   ALA A 211     3049   2441   2340   1207   -263    806       N
ATOM   1606  CA  ALA A 211       1.340  12.414  29.499  1.00 20.70           C
ANISOU 1606  CA  ALA A 211     3148   2466   2251    950    262   1174       C
ATOM   1607  C   ALA A 211       2.361  12.093  30.587  1.00 22.91           C
ANISOU 1607  C   ALA A 211     3162   3068   2475   1388   -100   1022       C
ATOM   1608  O   ALA A 211       2.024  12.083  31.778  1.00 25.77           O
ANISOU 1608  O   ALA A 211     3601   3585   2606   1599    334   1080       O
ATOM   1609  CB  ALA A 211       0.897  11.139  28.787  1.00 21.94           C
ANISOU 1609  CB  ALA A 211     3357   2183   2798    745    -16    380       C
ATOM   1610  N   VAL A 212       3.618  11.841  30.197  1.00 22.48           N
ANISOU 1610  N   VAL A 212     2757   2799   2986   1561     37    622       N
ATOM   1611  CA  VAL A 212       4.661  11.531  31.178  1.00 22.99           C
ANISOU 1611  CA  VAL A 212     2713   3222   2799   1692    168    602       C
ATOM   1612  C   VAL A 212       4.876  12.716  32.111  1.00 26.92           C
ANISOU 1612  C   VAL A 212     3238   4200   2791   1884    171    742       C
ATOM   1613  O   VAL A 212       4.988  12.559  33.336  1.00 27.74           O
ANISOU 1613  O   VAL A 212     3276   4852   2411   1933    253    454       O
ATOM   1614  CB  VAL A 212       5.966  11.128  30.460  1.00 23.52           C
ANISOU 1614  CB  VAL A 212     2080   3758   3100   1519   -163    119       C
ATOM   1615  CG1 VAL A 212       7.132  10.918  31.475  1.00 27.03           C
ANISOU 1615  CG1 VAL A 212     2357   4241   3671   1256    452    398       C
ATOM   1616  CG2 VAL A 212       5.741   9.868  29.634  1.00 24.87           C
ANISOU 1616  CG2 VAL A 212     2040   4120   3289   1483    352     79       C
ATOM   1617  N   ILE A 213       4.924  13.925  31.542  1.00 26.78           N
ANISOU 1617  N   ILE A 213     3617   4146   2413   1566   -344    393       N
ATOM   1618  CA  ILE A 213       5.069  15.131  32.353  1.00 26.90           C
ANISOU 1618  CA  ILE A 213     3678   4047   2495   1586   -290    -16       C
ATOM   1619  C   ILE A 213       3.945  15.226  33.374  1.00 27.20           C
ANISOU 1619  C   ILE A 213     4181   4207   1946   1657   -340   -296       C
ATOM   1620  O   ILE A 213       4.158  15.678  34.507  1.00 29.14           O
ANISOU 1620  O   ILE A 213     4394   4424   2255   2010   -186    404       O
ATOM   1621  CB  ILE A 213       5.123  16.375  31.442  1.00 28.69           C
ANISOU 1621  CB  ILE A 213     3458   4371   3070   1511   -391     88       C
ATOM   1622  CG1 ILE A 213       6.391  16.349  30.577  1.00 26.96           C
ANISOU 1622  CG1 ILE A 213     2902   4348   2993   1309   -803    395       C
ATOM   1623  CG2 ILE A 213       5.029  17.663  32.272  1.00 29.16           C
ANISOU 1623  CG2 ILE A 213     3685   4755   2641   1276   -581     76       C
ATOM   1624  CD1 ILE A 213       6.416  17.400  29.485  1.00 27.15           C
ANISOU 1624  CD1 ILE A 213     2934   4707   2675    275  -1060      1       C
ATOM   1625  N   ASN A 214       2.752  14.759  33.013  1.00 28.92           N
ANISOU 1625  N   ASN A 214     4277   4468   2244   1995   -217    652       N
ATOM   1626  CA  ASN A 214       1.581  14.841  33.874  1.00 30.49           C
ANISOU 1626  CA  ASN A 214     4764   4772   2051   2267    439    819       C
ATOM   1627  C   ASN A 214       1.357  13.600  34.729  1.00 33.18           C
ANISOU 1627  C   ASN A 214     5130   5062   2413   2376    810   1178       C
ATOM   1628  O   ASN A 214       0.351  13.543  35.446  1.00 35.77           O
ANISOU 1628  O   ASN A 214     5241   5273   3078   2310   1511   1268       O
ATOM   1629  CB  ASN A 214       0.334  15.111  33.032  1.00 33.92           C
ANISOU 1629  CB  ASN A 214     4953   4850   3087   2486    -97   1009       C
ATOM   1630  CG  ASN A 214       0.035  16.582  32.917  1.00 41.81           C
ANISOU 1630  CG  ASN A 214     5531   5574   4781   3164   -437    122       C
ATOM   1631  OD1 ASN A 214      -0.671  17.134  33.747  1.00 44.46           O
ANISOU 1631  OD1 ASN A 214     5610   6119   5164   2840    312  -1280       O
ATOM   1632  ND2 ASN A 214       0.597  17.234  31.900  1.00 45.89           N
ANISOU 1632  ND2 ASN A 214     5928   5644   5866   2968   -409   -382       N
ATOM   1633  N   GLY A 215       2.245  12.608  34.659  1.00 35.38           N
ANISOU 1633  N   GLY A 215     5207   5200   3035   2798    548   1224       N
ATOM   1634  CA  GLY A 215       2.201  11.451  35.538  1.00 37.75           C
ANISOU 1634  CA  GLY A 215     5468   5176   3697   2655    942   1749       C
ATOM   1635  C   GLY A 215       1.634  10.166  34.960  1.00 38.09           C
ANISOU 1635  C   GLY A 215     5412   5104   3956   2520   1134   2010       C
ATOM   1636  O   GLY A 215       1.472   9.199  35.715  1.00 38.58           O
ANISOU 1636  O   GLY A 215     5609   5250   3801   2581   1364   2029       O
ATOM   1637  N   ASP A 216       1.300  10.129  33.670  1.00 35.48           N
ANISOU 1637  N   ASP A 216     5079   5027   3376   2777   1290   1611       N
ATOM   1638  CA  ASP A 216       0.866   8.908  32.990  1.00 35.65           C
ANISOU 1638  CA  ASP A 216     4763   4948   3836   2667    994   1565       C
ATOM   1639  C   ASP A 216       2.106   8.199  32.450  1.00 35.47           C
ANISOU 1639  C   ASP A 216     4931   4596   3949   2633   1135   1271       C
ATOM   1640  O   ASP A 216       2.707   8.656  31.472  1.00 36.90           O
ANISOU 1640  O   ASP A 216     5151   4580   4289   1846   1499   1813       O
ATOM   1641  CB  ASP A 216      -0.096   9.225  31.842  1.00 38.74           C
ANISOU 1641  CB  ASP A 216     4711   5823   4183   2636    822   1589       C
ATOM   1642  CG  ASP A 216      -1.558   9.201  32.256  1.00 42.31           C
ANISOU 1642  CG  ASP A 216     5021   6525   4531   2148     54   2077       C
ATOM   1643  OD1 ASP A 216      -1.931   8.371  33.112  1.00 48.92           O
ANISOU 1643  OD1 ASP A 216     5531   7573   5482   1469    122   1775       O
ATOM   1644  OD2 ASP A 216      -2.341  10.004  31.693  1.00 39.04           O
ANISOU 1644  OD2 ASP A 216     4714   6067   4054   2258    256   1910       O
ATOM   1645  N   ARG A 217       2.496   7.087  33.080  1.00 33.07           N
ANISOU 1645  N   ARG A 217     5056   4081   3428   2479    788    931       N
ATOM   1646  CA  ARG A 217       3.696   6.361  32.670  1.00 33.86           C
ANISOU 1646  CA  ARG A 217     4790   4359   3717   2363    185   1278       C
ATOM   1647  C   ARG A 217       3.457   4.903  32.307  1.00 33.88           C
ANISOU 1647  C   ARG A 217     4838   4482   3554   2115    598   1471       C
ATOM   1648  O   ARG A 217       4.433   4.193  32.027  1.00 31.47           O
ANISOU 1648  O   ARG A 217     4815   4290   2852   2283    442   1215       O
ATOM   1649  CB  ARG A 217       4.759   6.384  33.779  1.00 33.96           C
ANISOU 1649  CB  ARG A 217     4812   4402   3688   2100     35   1214       C
ATOM   1650  CG  ARG A 217       5.098   7.743  34.331  1.00 37.52           C
ANISOU 1650  CG  ARG A 217     4842   5155   4258   1884    103    981       C
ATOM   1651  CD  ARG A 217       6.067   7.613  35.498  1.00 35.20           C
ANISOU 1651  CD  ARG A 217     4204   4950   4218   1954   -717   1447       C
ATOM   1652  NE  ARG A 217       7.325   6.979  35.111  1.00 34.65           N
ANISOU 1652  NE  ARG A 217     4204   5036   3926   1993   -559   1289       N
ATOM   1653  CZ  ARG A 217       8.324   7.619  34.519  1.00 34.31           C
ANISOU 1653  CZ  ARG A 217     3834   5017   4186   1879  -1088   1021       C
ATOM   1654  NH1 ARG A 217       8.247   8.913  34.248  1.00 35.13           N
ANISOU 1654  NH1 ARG A 217     4334   5321   3693   1528  -1296   1303       N
ATOM   1655  NH2 ARG A 217       9.414   6.942  34.169  1.00 32.63           N
ANISOU 1655  NH2 ARG A 217     3470   5107   3822   2177   -573    602       N
ATOM   1656  N   TRP A 218       2.209   4.423  32.311  1.00 33.52           N
ANISOU 1656  N   TRP A 218     4529   4514   3693   1969    283   1452       N
ATOM   1657  CA  TRP A 218       2.007   2.978  32.235  1.00 34.29           C
ANISOU 1657  CA  TRP A 218     4548   4125   4357   1914    -26   1339       C
ATOM   1658  C   TRP A 218       2.455   2.397  30.902  1.00 34.70           C
ANISOU 1658  C   TRP A 218     4778   4127   4279   1902    -25   1697       C
ATOM   1659  O   TRP A 218       2.733   1.196  30.828  1.00 34.89           O
ANISOU 1659  O   TRP A 218     5069   3725   4461   1715    294   1856       O
ATOM   1660  CB  TRP A 218       0.539   2.620  32.498  1.00 32.58           C
ANISOU 1660  CB  TRP A 218     4312   3853   4215   1736    218   1582       C
ATOM   1661  CG  TRP A 218      -0.439   3.199  31.506  1.00 31.43           C
ANISOU 1661  CG  TRP A 218     4512   3554   3874   1796    261   1524       C
ATOM   1662  CD1 TRP A 218      -1.209   4.322  31.667  1.00 33.32           C
ANISOU 1662  CD1 TRP A 218     4519   4009   4132   1676    610   1816       C
ATOM   1663  CD2 TRP A 218      -0.764   2.677  30.213  1.00 30.89           C
ANISOU 1663  CD2 TRP A 218     4719   3191   3828   1382    463   1113       C
ATOM   1664  NE1 TRP A 218      -1.990   4.528  30.552  1.00 32.55           N
ANISOU 1664  NE1 TRP A 218     4412   3735   4219   1549    670   1537       N
ATOM   1665  CE2 TRP A 218      -1.736   3.532  29.646  1.00 31.84           C
ANISOU 1665  CE2 TRP A 218     4689   3262   4146   1198    688    733       C
ATOM   1666  CE3 TRP A 218      -0.329   1.566  29.477  1.00 31.36           C
ANISOU 1666  CE3 TRP A 218     4873   3368   3673   1070    655   1008       C
ATOM   1667  CZ2 TRP A 218      -2.272   3.318  28.376  1.00 32.76           C
ANISOU 1667  CZ2 TRP A 218     4880   3162   4406    982    768    992       C
ATOM   1668  CZ3 TRP A 218      -0.865   1.353  28.213  1.00 33.10           C
ANISOU 1668  CZ3 TRP A 218     4928   3300   4350    819    673    908       C
ATOM   1669  CH2 TRP A 218      -1.828   2.224  27.679  1.00 32.02           C
ANISOU 1669  CH2 TRP A 218     4991   3022   4152    831    791   1218       C
ATOM   1670  N   PHE A 219       2.537   3.221  29.855  1.00 33.50           N
ANISOU 1670  N   PHE A 219     4784   4224   3720   1678   -219   1641       N
ATOM   1671  CA  PHE A 219       2.862   2.778  28.507  1.00 31.43           C
ANISOU 1671  CA  PHE A 219     4585   3976   3381   1700   -437   1387       C
ATOM   1672  C   PHE A 219       4.358   2.735  28.235  1.00 32.89           C
ANISOU 1672  C   PHE A 219     4771   3600   4124   1997   -335   1163       C
ATOM   1673  O   PHE A 219       4.766   2.265  27.167  1.00 32.78           O
ANISOU 1673  O   PHE A 219     5203   3687   3566   2084    -59    854       O
ATOM   1674  CB  PHE A 219       2.183   3.704  27.481  1.00 30.79           C
ANISOU 1674  CB  PHE A 219     4738   3678   3283   1818     -8   1330       C
ATOM   1675  CG  PHE A 219       2.416   5.172  27.743  1.00 30.41           C
ANISOU 1675  CG  PHE A 219     4694   3427   3432   1929    218   1210       C
ATOM   1676  CD1 PHE A 219       3.579   5.795  27.306  1.00 30.39           C
ANISOU 1676  CD1 PHE A 219     4455   3568   3524   1945    207   1268       C
ATOM   1677  CD2 PHE A 219       1.474   5.926  28.437  1.00 29.16           C
ANISOU 1677  CD2 PHE A 219     4364   3086   3628   1649    105   1284       C
ATOM   1678  CE1 PHE A 219       3.808   7.135  27.562  1.00 29.35           C
ANISOU 1678  CE1 PHE A 219     4310   3483   3358   1860    236   1273       C
ATOM   1679  CE2 PHE A 219       1.699   7.270  28.707  1.00 29.98           C
ANISOU 1679  CE2 PHE A 219     4293   3114   3985   1847    153   1103       C
ATOM   1680  CZ  PHE A 219       2.866   7.879  28.263  1.00 29.89           C
ANISOU 1680  CZ  PHE A 219     4345   3228   3782   1963    503   1104       C
ATOM   1681  N   LEU A 220       5.179   3.228  29.157  1.00 31.57           N
ANISOU 1681  N   LEU A 220     4638   3796   3561   1824   -558    766       N
ATOM   1682  CA  LEU A 220       6.620   3.182  28.976  1.00 31.28           C
ANISOU 1682  CA  LEU A 220     4570   3617   3700   2244   -226    643       C
ATOM   1683  C   LEU A 220       7.127   1.747  29.073  1.00 33.66           C
ANISOU 1683  C   LEU A 220     5063   3655   4070   2394   -178    220       C
ATOM   1684  O   LEU A 220       6.485   0.873  29.660  1.00 33.04           O
ANISOU 1684  O   LEU A 220     5187   3426   3941   2300     92    513       O
ATOM   1685  CB  LEU A 220       7.320   4.050  30.016  1.00 28.43           C
ANISOU 1685  CB  LEU A 220     4119   3534   3150   1994    -89    880       C
ATOM   1686  CG  LEU A 220       6.986   5.532  29.982  1.00 29.05           C
ANISOU 1686  CG  LEU A 220     4284   3502   3254   1875   -643    639       C
ATOM   1687  CD1 LEU A 220       7.770   6.259  31.066  1.00 32.04           C
ANISOU 1687  CD1 LEU A 220     4836   3829   3506   1299   -467    925       C
ATOM   1688  CD2 LEU A 220       7.283   6.106  28.592  1.00 26.92           C
ANISOU 1688  CD2 LEU A 220     3609   3492   3126   1901   -766    195       C
ATOM   1689  N   ASN A 221       8.287   1.545  28.456  1.00 34.89           N
ANISOU 1689  N   ASN A 221     5438   4143   3675   2689   -240    408       N
ATOM   1690  CA  ASN A 221       8.929   0.203  28.475  1.00 36.78           C
ANISOU 1690  CA  ASN A 221     5678   4512   3783   2927    256    651       C
ATOM   1691  C   ASN A 221      10.444   0.389  28.397  1.00 39.24           C
ANISOU 1691  C   ASN A 221     5884   4885   4140   2919    199   1136       C
ATOM   1692  O   ASN A 221      10.899   1.496  28.119  1.00 40.70           O
ANISOU 1692  O   ASN A 221     6266   5046   4150   3205   1029   1195       O
ATOM   1693  CB  ASN A 221       8.379  -0.731  27.400  1.00 39.33           C
ANISOU 1693  CB  ASN A 221     6342   5088   3514   3302    820    772       C
ATOM   1694  CG  ASN A 221       8.523  -0.221  25.981  1.00 40.89           C
ANISOU 1694  CG  ASN A 221     6675   5562   3300   3256    741   1254       C
ATOM   1695  OD1 ASN A 221       9.565   0.301  25.597  1.00 43.96           O
ANISOU 1695  OD1 ASN A 221     6640   6394   3668   3839    865    541       O
ATOM   1696  ND2 ASN A 221       7.482  -0.399  25.186  1.00 42.98           N
ANISOU 1696  ND2 ASN A 221     6713   5667   3951   2885    152    911       N
ATOM   1697  N   ARG A 222      11.196  -0.681  28.661  1.00 41.49           N
ANISOU 1697  N   ARG A 222     6387   5367   4009   3115    524   1407       N
ATOM   1698  CA  ARG A 222      12.673  -0.543  28.709  1.00 43.15           C
ANISOU 1698  CA  ARG A 222     6392   5871   4133   2905    309   1794       C
ATOM   1699  C   ARG A 222      13.254  -0.590  27.300  1.00 48.42           C
ANISOU 1699  C   ARG A 222     6759   7043   4595   3353   1125   1853       C
ATOM   1700  O   ARG A 222      14.438  -0.274  27.159  1.00 51.33           O
ANISOU 1700  O   ARG A 222     6412   7747   5342   3237   1055   1747       O
ATOM   1701  CB  ARG A 222      13.268  -1.712  29.501  1.00 44.75           C
ANISOU 1701  CB  ARG A 222     6594   5607   4801   2534   -280   2020       C
ATOM   1702  CG  ARG A 222      12.802  -3.076  29.018  1.00 49.95           C
ANISOU 1702  CG  ARG A 222     7375   5475   6131   2983   -245   1952       C
ATOM   1703  CD  ARG A 222      13.495  -4.215  29.743  1.00 51.92           C
ANISOU 1703  CD  ARG A 222     7677   5328   6722   2883   -354   1621       C
ATOM   1704  NE  ARG A 222      12.923  -5.506  29.396  1.00 55.75           N
ANISOU 1704  NE  ARG A 222     8117   5431   7633   2493    -75   1638       N
ATOM   1705  CZ  ARG A 222      13.494  -6.386  28.582  1.00 61.54           C
ANISOU 1705  CZ  ARG A 222     8483   6044   8858   1587    149    790       C
ATOM   1706  NH1 ARG A 222      14.693  -6.145  28.083  1.00 63.95           N
ANISOU 1706  NH1 ARG A 222     8539   6278   9481   1377    429    497       N
ATOM   1707  NH2 ARG A 222      12.863  -7.503  28.266  1.00 62.03           N
ANISOU 1707  NH2 ARG A 222     8594   6346   8627   1137    -77    604       N
ATOM   1708  N   PHE A 223      12.434  -0.927  26.312  1.00 50.52           N
ANISOU 1708  N   PHE A 223     6978   7274   4942   3493   1390   1551       N
ATOM   1709  CA  PHE A 223      12.943  -1.125  24.935  1.00 50.07           C
ANISOU 1709  CA  PHE A 223     7306   7398   4320   3888   1337   1748       C
ATOM   1710  C   PHE A 223      13.187   0.154  24.136  1.00 50.53           C
ANISOU 1710  C   PHE A 223     7131   7644   4425   4255   1210   1668       C
ATOM   1711  O   PHE A 223      12.497   1.147  24.381  1.00 47.50           O
ANISOU 1711  O   PHE A 223     6763   7376   3908   4181    918   1017       O
ATOM   1712  CB  PHE A 223      11.924  -1.950  24.158  1.00 52.71           C
ANISOU 1712  CB  PHE A 223     7813   7462   4751   3761   1125   1983       C
ATOM   1713  CG  PHE A 223      11.551  -3.265  24.784  1.00 60.25           C
ANISOU 1713  CG  PHE A 223     8426   8044   6422   3374   1069    941       C
ATOM   1714  CD1 PHE A 223      12.526  -4.179  25.141  1.00 63.34           C
ANISOU 1714  CD1 PHE A 223     8814   8448   6804   2935    864    808       C
ATOM   1715  CD2 PHE A 223      10.225  -3.597  24.996  1.00 63.32           C
ANISOU 1715  CD2 PHE A 223     8647   8272   7140   3180    970    609       C
ATOM   1716  CE1 PHE A 223      12.179  -5.394  25.705  1.00 65.57           C
ANISOU 1716  CE1 PHE A 223     8972   8441   7503   2805    885    740       C
ATOM   1717  CE2 PHE A 223       9.880  -4.812  25.564  1.00 64.29           C
ANISOU 1717  CE2 PHE A 223     8749   8381   7299   3076    726    608       C
ATOM   1718  CZ  PHE A 223      10.859  -5.707  25.918  1.00 66.09           C
ANISOU 1718  CZ  PHE A 223     8921   8462   7729   2908    888    626       C
ATOM   1719  N   THR A 224      14.221   0.162  23.294  1.00 50.83           N
ANISOU 1719  N   THR A 224     7081   7734   4499   4132   1498   2099       N
ATOM   1720  CA  THR A 224      14.409   1.203  22.294  1.00 54.55           C
ANISOU 1720  CA  THR A 224     7673   8154   4898   4570   1736   1461       C
ATOM   1721  C   THR A 224      14.321   0.559  20.915  1.00 53.90           C
ANISOU 1721  C   THR A 224     7941   8055   4482   4672   1672   1659       C
ATOM   1722  O   THR A 224      14.641  -0.620  20.741  1.00 57.15           O
ANISOU 1722  O   THR A 224     8634   8006   5076   4441   2164   1773       O
ATOM   1723  CB  THR A 224      15.754   1.941  22.482  1.00 57.84           C
ANISOU 1723  CB  THR A 224     7980   8444   5552   4139   1666   1092       C
ATOM   1724  OG1 THR A 224      15.742   2.641  23.731  1.00 62.24           O
ANISOU 1724  OG1 THR A 224     8287   8951   6412   3845   1433    900       O
ATOM   1725  CG2 THR A 224      16.005   2.955  21.365  1.00 54.51           C
ANISOU 1725  CG2 THR A 224     7769   7719   5222   4353   1460   2093       C
ATOM   1726  N   THR A 225      13.863   1.330  19.935  1.00 50.54           N
ANISOU 1726  N   THR A 225     7242   7999   3962   4416   1082   1467       N
ATOM   1727  CA  THR A 225      13.717   0.852  18.570  1.00 52.70           C
ANISOU 1727  CA  THR A 225     7195   8311   4517   4456   1090    555       C
ATOM   1728  C   THR A 225      14.557   1.719  17.642  1.00 53.20           C
ANISOU 1728  C   THR A 225     6937   8064   5214   4239   1178    249       C
ATOM   1729  O   THR A 225      15.066   2.775  18.028  1.00 55.02           O
ANISOU 1729  O   THR A 225     6795   8125   5985   4158   1218    -43       O
ATOM   1730  CB  THR A 225      12.244   0.860  18.130  1.00 52.65           C
ANISOU 1730  CB  THR A 225     7080   8538   4386   4239   1179    243       C
ATOM   1731  OG1 THR A 225      12.118   0.237  16.846  1.00 53.90           O
ANISOU 1731  OG1 THR A 225     7054   8710   4715   3888   1003    312       O
ATOM   1732  CG2 THR A 225      11.716   2.283  18.047  1.00 52.82           C
ANISOU 1732  CG2 THR A 225     7277   8798   3994   4035   1208    327       C
ATOM   1733  N   THR A 226      14.738   1.242  16.415  1.00 52.78           N
ANISOU 1733  N   THR A 226     7047   8292   4713   4506    897    749       N
ATOM   1734  CA  THR A 226      15.372   2.047  15.382  1.00 53.97           C
ANISOU 1734  CA  THR A 226     7125   8042   5338   4364   1362    765       C
ATOM   1735  C   THR A 226      14.311   2.847  14.639  1.00 52.47           C
ANISOU 1735  C   THR A 226     7108   7651   5176   4154   1598    739       C
ATOM   1736  O   THR A 226      13.133   2.474  14.602  1.00 52.75           O
ANISOU 1736  O   THR A 226     6978   7470   5593   4136   1273    347       O
ATOM   1737  CB  THR A 226      16.153   1.181  14.390  1.00 53.03           C
ANISOU 1737  CB  THR A 226     7292   7916   4943   4503    872    648       C
ATOM   1738  OG1 THR A 226      15.237   0.409  13.605  1.00 52.38           O
ANISOU 1738  OG1 THR A 226     7639   7848   4416   4556    892    458       O
ATOM   1739  CG2 THR A 226      17.088   0.237  15.125  1.00 56.95           C
ANISOU 1739  CG2 THR A 226     7410   8143   6084   4558   1042    448       C
ATOM   1740  N   LEU A 227      14.743   3.960  14.048  1.00 52.72           N
ANISOU 1740  N   LEU A 227     7076   7536   5419   3941   1908    664       N
ATOM   1741  CA  LEU A 227      13.841   4.768  13.236  1.00 50.78           C
ANISOU 1741  CA  LEU A 227     6949   7427   4918   3924   1853    921       C
ATOM   1742  C   LEU A 227      13.184   3.930  12.143  1.00 51.27           C
ANISOU 1742  C   LEU A 227     7332   7307   4843   4092   1674    764       C
ATOM   1743  O   LEU A 227      11.972   4.022  11.922  1.00 51.69           O
ANISOU 1743  O   LEU A 227     7277   7506   4858   4315   1106    537       O
ATOM   1744  CB  LEU A 227      14.617   5.944  12.644  1.00 50.48           C
ANISOU 1744  CB  LEU A 227     6706   7536   4938   3821   2062   1316       C
ATOM   1745  CG  LEU A 227      13.897   7.236  12.265  1.00 50.94           C
ANISOU 1745  CG  LEU A 227     6434   7584   5337   3365   2396   1048       C
ATOM   1746  CD1 LEU A 227      12.750   7.520  13.219  1.00 48.38           C
ANISOU 1746  CD1 LEU A 227     6253   7490   4641   3421   2162   1383       C
ATOM   1747  CD2 LEU A 227      14.894   8.390  12.272  1.00 50.48           C
ANISOU 1747  CD2 LEU A 227     6297   7569   5315   3471   2354   1454       C
ATOM   1748  N   ASN A 228      13.960   3.071  11.473  1.00 54.12           N
ANISOU 1748  N   ASN A 228     7850   7429   5285   4203   2000    889       N
ATOM   1749  CA  ASN A 228      13.403   2.328  10.348  1.00 58.12           C
ANISOU 1749  CA  ASN A 228     8507   7490   6085   4212   2390    675       C
ATOM   1750  C   ASN A 228      12.454   1.226  10.808  1.00 56.41           C
ANISOU 1750  C   ASN A 228     8739   7300   5396   4430   1916    706       C
ATOM   1751  O   ASN A 228      11.410   0.999  10.182  1.00 55.57           O
ANISOU 1751  O   ASN A 228     8817   7309   4987   4263   1910    447       O
ATOM   1752  CB  ASN A 228      14.523   1.750   9.490  1.00 67.09           C
ANISOU 1752  CB  ASN A 228     9248   7923   8320   4342   2725    564       C
ATOM   1753  CG  ASN A 228      14.046   1.385   8.106  1.00 74.76           C
ANISOU 1753  CG  ASN A 228     9685   8215  10505   4241   2822    706       C
ATOM   1754  OD1 ASN A 228      14.057   0.216   7.717  1.00 77.82           O
ANISOU 1754  OD1 ASN A 228     9616   8254  11698   4554   3136    280       O
ATOM   1755  ND2 ASN A 228      13.590   2.387   7.359  1.00 76.66           N
ANISOU 1755  ND2 ASN A 228     9917   8383  10825   3974   2550   1043       N
ATOM   1756  N   ASP A 229      12.757   0.534  11.909  1.00 55.13           N
ANISOU 1756  N   ASP A 229     8762   7179   5008   4595   1483    864       N
ATOM   1757  CA  ASP A 229      11.839  -0.477  12.422  1.00 54.68           C
ANISOU 1757  CA  ASP A 229     8680   7190   4908   4654   1049    762       C
ATOM   1758  C   ASP A 229      10.545   0.158  12.913  1.00 51.25           C
ANISOU 1758  C   ASP A 229     8149   6769   4556   4379    500     73       C
ATOM   1759  O   ASP A 229       9.476  -0.458  12.827  1.00 51.85           O
ANISOU 1759  O   ASP A 229     8526   6637   4540   4079    772   -463       O
ATOM   1760  CB  ASP A 229      12.497  -1.281  13.545  1.00 57.68           C
ANISOU 1760  CB  ASP A 229     8979   7237   5698   4686   1419   1285       C
ATOM   1761  CG  ASP A 229      13.428  -2.372  13.029  1.00 61.88           C
ANISOU 1761  CG  ASP A 229     9338   7434   6739   4818   1462   1399       C
ATOM   1762  OD1 ASP A 229      13.518  -2.567  11.795  1.00 64.52           O
ANISOU 1762  OD1 ASP A 229     9677   7648   7189   4852   1934   1246       O
ATOM   1763  OD2 ASP A 229      14.071  -3.038  13.870  1.00 61.83           O
ANISOU 1763  OD2 ASP A 229     8974   7454   7063   4686    907   1578       O
ATOM   1764  N   PHE A 230      10.659   1.372  13.403  1.00 48.32           N
ANISOU 1764  N   PHE A 230     7432   6535   4391   4155   -168     45       N
ATOM   1765  CA  PHE A 230       9.440   2.074  13.793  1.00 47.75           C
ANISOU 1765  CA  PHE A 230     7193   6101   4849   3912     83   -349       C
ATOM   1766  C   PHE A 230       8.591   2.416  12.574  1.00 45.92           C
ANISOU 1766  C   PHE A 230     7402   6069   3976   3974   -148     53       C
ATOM   1767  O   PHE A 230       7.373   2.201  12.575  1.00 47.74           O
ANISOU 1767  O   PHE A 230     7753   6198   4187   4082   -220   -448       O
ATOM   1768  CB  PHE A 230       9.772   3.340  14.575  1.00 45.83           C
ANISOU 1768  CB  PHE A 230     6675   5618   5120   3594     15   -529       C
ATOM   1769  CG  PHE A 230       8.557   4.155  14.912  1.00 44.47           C
ANISOU 1769  CG  PHE A 230     6294   5060   5541   3277    115   -585       C
ATOM   1770  CD1 PHE A 230       7.744   3.792  15.969  1.00 40.86           C
ANISOU 1770  CD1 PHE A 230     6003   4783   4737   2998    339   -699       C
ATOM   1771  CD2 PHE A 230       8.204   5.257  14.143  1.00 44.49           C
ANISOU 1771  CD2 PHE A 230     6099   5016   5788   3183     73   -776       C
ATOM   1772  CE1 PHE A 230       6.615   4.525  16.267  1.00 40.72           C
ANISOU 1772  CE1 PHE A 230     5898   4810   4763   2869    398   -943       C
ATOM   1773  CE2 PHE A 230       7.077   5.986  14.441  1.00 45.47           C
ANISOU 1773  CE2 PHE A 230     6243   5148   5884   3015    503  -1209       C
ATOM   1774  CZ  PHE A 230       6.283   5.618  15.501  1.00 44.02           C
ANISOU 1774  CZ  PHE A 230     6316   5036   5375   3091    375   -954       C
ATOM   1775  N   ASN A 231       9.222   2.941  11.521  1.00 50.59           N
ANISOU 1775  N   ASN A 231     7827   6397   4998   4200    230    303       N
ATOM   1776  CA  ASN A 231       8.476   3.356  10.333  1.00 51.46           C
ANISOU 1776  CA  ASN A 231     8016   6818   4719   4377    -31    318       C
ATOM   1777  C   ASN A 231       7.835   2.173   9.618  1.00 52.24           C
ANISOU 1777  C   ASN A 231     8207   6956   4688   4431    216   -331       C
ATOM   1778  O   ASN A 231       6.761   2.325   9.025  1.00 54.63           O
ANISOU 1778  O   ASN A 231     8419   7533   4805   4409    487   -730       O
ATOM   1779  CB  ASN A 231       9.386   4.123   9.374  1.00 52.46           C
ANISOU 1779  CB  ASN A 231     8191   7110   4632   4165    425    765       C
ATOM   1780  CG  ASN A 231       9.752   5.501   9.892  1.00 52.29           C
ANISOU 1780  CG  ASN A 231     8250   7398   4220   3947    547    913       C
ATOM   1781  OD1 ASN A 231       8.947   6.169  10.537  1.00 52.30           O
ANISOU 1781  OD1 ASN A 231     8530   7238   4105   3905    373   1269       O
ATOM   1782  ND2 ASN A 231      10.974   5.934   9.608  1.00 54.63           N
ANISOU 1782  ND2 ASN A 231     8174   7747   4836   3628    481   1328       N
ATOM   1783  N   LEU A 232       8.472   0.998   9.648  1.00 50.59           N
ANISOU 1783  N   LEU A 232     8169   6429   4624   4239    228   -244       N
ATOM   1784  CA  LEU A 232       7.829  -0.196   9.109  1.00 54.38           C
ANISOU 1784  CA  LEU A 232     8554   6615   5492   4321    358   -503       C
ATOM   1785  C   LEU A 232       6.492  -0.438   9.796  1.00 56.81           C
ANISOU 1785  C   LEU A 232     9100   6967   5518   4085    307   -941       C
ATOM   1786  O   LEU A 232       5.482  -0.722   9.143  1.00 55.99           O
ANISOU 1786  O   LEU A 232     9407   6899   4970   3802    344  -1006       O
ATOM   1787  CB  LEU A 232       8.742  -1.412   9.275  1.00 56.05           C
ANISOU 1787  CB  LEU A 232     8542   6540   6214   4244    429   -700       C
ATOM   1788  CG  LEU A 232       9.712  -1.730   8.138  1.00 57.52           C
ANISOU 1788  CG  LEU A 232     8565   6647   6645   3930    350  -1201       C
ATOM   1789  CD1 LEU A 232      10.524  -2.959   8.489  1.00 57.78           C
ANISOU 1789  CD1 LEU A 232     8392   6611   6950   3924    554  -1515       C
ATOM   1790  CD2 LEU A 232       8.964  -1.935   6.831  1.00 57.05           C
ANISOU 1790  CD2 LEU A 232     8585   6840   6251   3565     97  -1282       C
ATOM   1791  N   VAL A 233       6.472  -0.319  11.125  1.00 58.62           N
ANISOU 1791  N   VAL A 233     9179   7170   5926   4008    215  -1291       N
ATOM   1792  CA  VAL A 233       5.221  -0.452  11.860  1.00 59.24           C
ANISOU 1792  CA  VAL A 233     9385   7262   5860   3865   -296  -1631       C
ATOM   1793  C   VAL A 233       4.326   0.762  11.629  1.00 59.34           C
ANISOU 1793  C   VAL A 233     9389   7186   5970   4186   -842  -1019       C
ATOM   1794  O   VAL A 233       3.095   0.634  11.594  1.00 62.33           O
ANISOU 1794  O   VAL A 233     9698   7687   6297   3727   -563  -1070       O
ATOM   1795  CB  VAL A 233       5.510  -0.679  13.356  1.00 60.30           C
ANISOU 1795  CB  VAL A 233     9424   7466   6022   3519   -812  -1594       C
ATOM   1796  CG1 VAL A 233       4.218  -0.943  14.124  1.00 59.08           C
ANISOU 1796  CG1 VAL A 233     9490   7474   5483   3301  -1057  -1800       C
ATOM   1797  CG2 VAL A 233       6.490  -1.831  13.533  1.00 60.82           C
ANISOU 1797  CG2 VAL A 233     9419   7435   6257   3579   -867  -1392       C
ATOM   1798  N   ALA A 234       4.918   1.950  11.467  1.00 56.99           N
ANISOU 1798  N   ALA A 234     9227   6628   5798   4466  -1592  -1011       N
ATOM   1799  CA  ALA A 234       4.125   3.163  11.269  1.00 61.14           C
ANISOU 1799  CA  ALA A 234     9608   6600   7020   4294  -1770  -1186       C
ATOM   1800  C   ALA A 234       3.319   3.099   9.977  1.00 61.30           C
ANISOU 1800  C   ALA A 234     9960   6444   6885   3991  -2251   -721       C
ATOM   1801  O   ALA A 234       2.132   3.446   9.953  1.00 62.70           O
ANISOU 1801  O   ALA A 234    10210   6524   7088   3637  -1880  -1412       O
ATOM   1802  CB  ALA A 234       5.035   4.393  11.267  1.00 61.87           C
ANISOU 1802  CB  ALA A 234     9431   6703   7375   4491  -1732  -1217       C
ATOM   1803  N   MET A 235       3.955   2.670   8.884  1.00 60.94           N
ANISOU 1803  N   MET A 235    10236   6259   6660   3790  -2509   -347       N
ATOM   1804  CA  MET A 235       3.254   2.605   7.607  1.00 62.11           C
ANISOU 1804  CA  MET A 235    10743   6280   6575   3056  -2314    -74       C
ATOM   1805  C   MET A 235       2.071   1.649   7.669  1.00 59.05           C
ANISOU 1805  C   MET A 235    11076   5625   5737   2717  -2584   -247       C
ATOM   1806  O   MET A 235       1.064   1.863   6.984  1.00 58.73           O
ANISOU 1806  O   MET A 235    10983   5689   5643   2599  -3420   -228       O
ATOM   1807  CB  MET A 235       4.225   2.201   6.497  1.00 69.01           C
ANISOU 1807  CB  MET A 235    10982   7165   8073   2547  -1679    699       C
ATOM   1808  CG  MET A 235       3.939   2.862   5.154  1.00 77.26           C
ANISOU 1808  CG  MET A 235    11304   8133   9920   1995  -1035    494       C
ATOM   1809  SD  MET A 235       5.426   3.188   4.178  1.00 82.26           S
ANISOU 1809  SD  MET A 235    11664   8721  10869   1627   -659    559       S
ATOM   1810  CE  MET A 235       5.996   1.528   3.833  1.00 81.08           C
ANISOU 1810  CE  MET A 235    11614   8523  10671   1672   -583    168       C
ATOM   1811  N   LYS A 236       2.159   0.607   8.503  1.00 56.67           N
ANISOU 1811  N   LYS A 236    11369   4826   5337   2493  -2261   -708       N
ATOM   1812  CA  LYS A 236       1.072  -0.361   8.592  1.00 56.09           C
ANISOU 1812  CA  LYS A 236    11729   4290   5293   2145  -2029   -347       C
ATOM   1813  C   LYS A 236      -0.180   0.238   9.229  1.00 57.31           C
ANISOU 1813  C   LYS A 236    11787   4172   5817   1598  -2009  -1116       C
ATOM   1814  O   LYS A 236      -1.299  -0.130   8.853  1.00 60.36           O
ANISOU 1814  O   LYS A 236    11935   4135   6865   1343  -1731  -1577       O
ATOM   1815  CB  LYS A 236       1.535  -1.596   9.367  1.00 59.39           C
ANISOU 1815  CB  LYS A 236    12183   4507   5877   1859  -1815    336       C
ATOM   1816  CG  LYS A 236       0.497  -2.702   9.456  1.00 64.20           C
ANISOU 1816  CG  LYS A 236    12633   4517   7242   1655  -1714   1401       C
ATOM   1817  CD  LYS A 236       1.021  -3.907  10.237  1.00 68.38           C
ANISOU 1817  CD  LYS A 236    12955   4746   8280   1404  -1293   1459       C
ATOM   1818  CE  LYS A 236      -0.124  -4.793  10.716  1.00 70.27           C
ANISOU 1818  CE  LYS A 236    13158   4817   8726   1355  -1166   2019       C
ATOM   1819  NZ  LYS A 236       0.360  -5.967  11.500  1.00 69.87           N
ANISOU 1819  NZ  LYS A 236    12961   5003   8585   1220  -1187   2639       N
ATOM   1820  N   TYR A 237      -0.024   1.163  10.176  1.00 55.45           N
ANISOU 1820  N   TYR A 237    11474   4217   5378   1656  -2365   -784       N
ATOM   1821  CA  TYR A 237      -1.163   1.752  10.870  1.00 51.41           C
ANISOU 1821  CA  TYR A 237    10965   3586   4984   1931  -2396   -328       C
ATOM   1822  C   TYR A 237      -1.529   3.136  10.343  1.00 50.59           C
ANISOU 1822  C   TYR A 237    10365   3488   5370   1953  -2232   -261       C
ATOM   1823  O   TYR A 237      -2.303   3.848  10.995  1.00 49.39           O
ANISOU 1823  O   TYR A 237    10049   3458   5259   1898  -2643   -490       O
ATOM   1824  CB  TYR A 237      -0.895   1.804  12.376  1.00 49.64           C
ANISOU 1824  CB  TYR A 237    10968   3525   4369   1781  -2604   -421       C
ATOM   1825  CG  TYR A 237      -0.824   0.426  12.995  1.00 53.23           C
ANISOU 1825  CG  TYR A 237    11191   3532   5502   1388  -2622    -53       C
ATOM   1826  CD1 TYR A 237      -1.974  -0.222  13.429  1.00 54.69           C
ANISOU 1826  CD1 TYR A 237    11132   3718   5929   1326  -2361    616       C
ATOM   1827  CD2 TYR A 237       0.390  -0.237  13.122  1.00 54.48           C
ANISOU 1827  CD2 TYR A 237    11050   3569   6081   1331  -2493    396       C
ATOM   1828  CE1 TYR A 237      -1.916  -1.494  13.982  1.00 55.55           C
ANISOU 1828  CE1 TYR A 237    10978   3680   6448   1196  -2044    964       C
ATOM   1829  CE2 TYR A 237       0.459  -1.507  13.675  1.00 55.53           C
ANISOU 1829  CE2 TYR A 237    10962   3634   6502   1260  -2124    830       C
ATOM   1830  CZ  TYR A 237      -0.696  -2.130  14.103  1.00 57.98           C
ANISOU 1830  CZ  TYR A 237    11131   3719   7178   1270  -1935   1092       C
ATOM   1831  OH  TYR A 237      -0.626  -3.397  14.653  1.00 61.12           O
ANISOU 1831  OH  TYR A 237    11317   3605   8302   1370  -1721    990       O
ATOM   1832  N   ASN A 238      -0.995   3.522   9.179  1.00 48.83           N
ANISOU 1832  N   ASN A 238     9971   3417   5164   2001  -2183   -413       N
ATOM   1833  CA  ASN A 238      -1.343   4.777   8.505  1.00 47.05           C
ANISOU 1833  CA  ASN A 238     9650   3578   4650   1949  -2284    -82       C
ATOM   1834  C   ASN A 238      -0.822   5.994   9.275  1.00 44.03           C
ANISOU 1834  C   ASN A 238     9182   3418   4129   2206  -2104   -676       C
ATOM   1835  O   ASN A 238      -1.472   7.040   9.336  1.00 44.79           O
ANISOU 1835  O   ASN A 238     9423   3048   4546   1695  -1893   -523       O
ATOM   1836  CB  ASN A 238      -2.854   4.878   8.272  1.00 50.69           C
ANISOU 1836  CB  ASN A 238    10170   3987   5103   1378  -1842    -96       C
ATOM   1837  CG  ASN A 238      -3.218   5.940   7.265  1.00 52.70           C
ANISOU 1837  CG  ASN A 238    10390   4210   5425    815  -1517    -49       C
ATOM   1838  OD1 ASN A 238      -2.481   6.181   6.308  1.00 53.54           O
ANISOU 1838  OD1 ASN A 238    10485   4560   5296   1104   -992   -308       O
ATOM   1839  ND2 ASN A 238      -4.356   6.594   7.481  1.00 53.78           N
ANISOU 1839  ND2 ASN A 238    10367   4090   5978    242  -1341   -375       N
ATOM   1840  N   TYR A 239       0.369   5.858   9.851  1.00 42.47           N
ANISOU 1840  N   TYR A 239     8441   3739   3958   2583  -1997   -737       N
ATOM   1841  CA  TYR A 239       1.062   6.947  10.522  1.00 38.93           C
ANISOU 1841  CA  TYR A 239     7885   3914   2991   2688  -1269   -346       C
ATOM   1842  C   TYR A 239       2.058   7.581   9.563  1.00 42.21           C
ANISOU 1842  C   TYR A 239     8186   4580   3273   3228   -928   -210       C
ATOM   1843  O   TYR A 239       2.654   6.899   8.723  1.00 40.87           O
ANISOU 1843  O   TYR A 239     8196   4400   2934   3230   -321   -317       O
ATOM   1844  CB  TYR A 239       1.798   6.450  11.773  1.00 35.74           C
ANISOU 1844  CB  TYR A 239     7367   3644   2570   2659   -603   -164       C
ATOM   1845  CG  TYR A 239       0.964   6.475  13.037  1.00 37.98           C
ANISOU 1845  CG  TYR A 239     7721   3522   3186   2479   -215   -357       C
ATOM   1846  CD1 TYR A 239      -0.262   5.816  13.102  1.00 39.33           C
ANISOU 1846  CD1 TYR A 239     7643   3659   3642   2317    -40   -863       C
ATOM   1847  CD2 TYR A 239       1.399   7.166  14.166  1.00 36.34           C
ANISOU 1847  CD2 TYR A 239     7378   3392   3036   2537    109    -21       C
ATOM   1848  CE1 TYR A 239      -1.030   5.837  14.258  1.00 36.17           C
ANISOU 1848  CE1 TYR A 239     7528   3373   2842   2420    -41   -305       C
ATOM   1849  CE2 TYR A 239       0.640   7.192  15.329  1.00 36.36           C
ANISOU 1849  CE2 TYR A 239     7550   3480   2783   2371    162     57       C
ATOM   1850  CZ  TYR A 239      -0.572   6.526  15.368  1.00 35.99           C
ANISOU 1850  CZ  TYR A 239     7638   3419   2618   2207    262    -13       C
ATOM   1851  OH  TYR A 239      -1.332   6.554  16.515  1.00 35.35           O
ANISOU 1851  OH  TYR A 239     7772   2939   2718   1671   -359     98       O
ATOM   1852  N   GLU A 240       2.226   8.895   9.694  1.00 41.20           N
ANISOU 1852  N   GLU A 240     7627   4764   3262   3228   -889   -119       N
ATOM   1853  CA  GLU A 240       3.230   9.594   8.906  1.00 45.07           C
ANISOU 1853  CA  GLU A 240     7781   5670   3673   3490   -305  -1050       C
ATOM   1854  C   GLU A 240       4.613   9.049   9.242  1.00 44.44           C
ANISOU 1854  C   GLU A 240     7567   6158   3161   3403    225   -653       C
ATOM   1855  O   GLU A 240       4.915   8.815  10.416  1.00 42.74           O
ANISOU 1855  O   GLU A 240     7386   5694   3159   3285    -33   -760       O
ATOM   1856  CB  GLU A 240       3.196  11.099   9.181  1.00 48.12           C
ANISOU 1856  CB  GLU A 240     7857   6070   4355   3321    110  -1447       C
ATOM   1857  CG  GLU A 240       2.158  11.847   8.402  1.00 57.56           C
ANISOU 1857  CG  GLU A 240     8487   6859   6522   3335   1316  -1781       C
ATOM   1858  CD  GLU A 240       2.458  11.871   6.919  1.00 65.49           C
ANISOU 1858  CD  GLU A 240     8715   7432   8737   3133   2193  -1435       C
ATOM   1859  OE1 GLU A 240       3.586  12.257   6.546  1.00 66.98           O
ANISOU 1859  OE1 GLU A 240     8511   7757   9183   2984   2095   -879       O
ATOM   1860  OE2 GLU A 240       1.564  11.499   6.127  1.00 69.56           O
ANISOU 1860  OE2 GLU A 240     9044   7690   9696   3082   2752  -2110       O
ATOM   1861  N   PRO A 241       5.464   8.813   8.246  1.00 46.38           N
ANISOU 1861  N   PRO A 241     7477   7304   2842   3116    902    347       N
ATOM   1862  CA  PRO A 241       6.838   8.389   8.546  1.00 50.03           C
ANISOU 1862  CA  PRO A 241     7489   7827   3694   3135   1101    739       C
ATOM   1863  C   PRO A 241       7.542   9.413   9.425  1.00 50.50           C
ANISOU 1863  C   PRO A 241     7304   7867   4015   3237   1248   1424       C
ATOM   1864  O   PRO A 241       7.459  10.622   9.194  1.00 50.28           O
ANISOU 1864  O   PRO A 241     7378   7430   4296   3223   1411   2136       O
ATOM   1865  CB  PRO A 241       7.485   8.281   7.161  1.00 49.50           C
ANISOU 1865  CB  PRO A 241     7547   8025   3234   3011   1295     82       C
ATOM   1866  CG  PRO A 241       6.338   8.030   6.238  1.00 50.63           C
ANISOU 1866  CG  PRO A 241     7657   8068   3513   2937   1347    -40       C
ATOM   1867  CD  PRO A 241       5.191   8.827   6.800  1.00 49.62           C
ANISOU 1867  CD  PRO A 241     7761   7737   3357   3025   1073   -165       C
ATOM   1868  N   LEU A 242       8.230   8.918  10.447  1.00 49.47           N
ANISOU 1868  N   LEU A 242     7093   8010   3695   3421   1384   1969       N
ATOM   1869  CA  LEU A 242       8.971   9.775  11.356  1.00 49.83           C
ANISOU 1869  CA  LEU A 242     6972   8220   3740   3515   1298   1823       C
ATOM   1870  C   LEU A 242      10.358  10.041  10.791  1.00 52.44           C
ANISOU 1870  C   LEU A 242     6887   8806   4230   3302   1519   1718       C
ATOM   1871  O   LEU A 242      11.023   9.131  10.285  1.00 53.46           O
ANISOU 1871  O   LEU A 242     6943   9331   4038   3480   1613   1381       O
ATOM   1872  CB  LEU A 242       9.075   9.133  12.739  1.00 47.86           C
ANISOU 1872  CB  LEU A 242     6893   7989   3303   3609   1302   1285       C
ATOM   1873  CG  LEU A 242       9.506  10.067  13.868  1.00 46.20           C
ANISOU 1873  CG  LEU A 242     6670   7679   3204   3462   1213   1382       C
ATOM   1874  CD1 LEU A 242       8.378  11.032  14.205  1.00 47.53           C
ANISOU 1874  CD1 LEU A 242     6812   7769   3478   3284   1550    911       C
ATOM   1875  CD2 LEU A 242       9.932   9.267  15.089  1.00 45.49           C
ANISOU 1875  CD2 LEU A 242     6536   7709   3037   3423    608   1220       C
ATOM   1876  N   THR A 243      10.790  11.294  10.878  1.00 52.85           N
ANISOU 1876  N   THR A 243     6693   8783   4604   3029   1563   1660       N
ATOM   1877  CA  THR A 243      12.054  11.734  10.310  1.00 51.60           C
ANISOU 1877  CA  THR A 243     6235   8762   4608   3056   1828   1702       C
ATOM   1878  C   THR A 243      12.978  12.212  11.419  1.00 49.35           C
ANISOU 1878  C   THR A 243     5585   8561   4603   2973   2105   1664       C
ATOM   1879  O   THR A 243      12.563  12.416  12.564  1.00 48.48           O
ANISOU 1879  O   THR A 243     5455   8257   4707   2826   2174   1520       O
ATOM   1880  CB  THR A 243      11.850  12.863   9.289  1.00 53.71           C
ANISOU 1880  CB  THR A 243     6437   8489   5480   3252   1542   2181       C
ATOM   1881  OG1 THR A 243      11.511  14.073   9.978  1.00 55.43           O
ANISOU 1881  OG1 THR A 243     6584   8661   5817   3185   1980   1995       O
ATOM   1882  CG2 THR A 243      10.737  12.512   8.312  1.00 50.98           C
ANISOU 1882  CG2 THR A 243     6311   8159   4899   3589   1009   2538       C
ATOM   1883  N   GLN A 244      14.248  12.401  11.057  1.00 48.19           N
ANISOU 1883  N   GLN A 244     5118   8228   4963   2751   2135   1492       N
ATOM   1884  CA  GLN A 244      15.224  12.870  12.032  1.00 49.71           C
ANISOU 1884  CA  GLN A 244     5018   8142   5728   2650   2366   1745       C
ATOM   1885  C   GLN A 244      14.907  14.283  12.504  1.00 50.68           C
ANISOU 1885  C   GLN A 244     4987   8266   6005   2882   2296   2709       C
ATOM   1886  O   GLN A 244      15.126  14.601  13.678  1.00 50.80           O
ANISOU 1886  O   GLN A 244     4925   8225   6151   2970   1919   3198       O
ATOM   1887  CB  GLN A 244      16.634  12.798  11.442  1.00 48.29           C
ANISOU 1887  CB  GLN A 244     4655   7751   5941   2766   2052   1725       C
ATOM   1888  CG  GLN A 244      17.719  13.332  12.368  1.00 50.72           C
ANISOU 1888  CG  GLN A 244     4601   8109   6564   2883   1890   2111       C
ATOM   1889  CD  GLN A 244      17.888  12.491  13.629  1.00 53.36           C
ANISOU 1889  CD  GLN A 244     4535   8186   7551   2940   1215   2385       C
ATOM   1890  OE1 GLN A 244      17.622  11.287  13.626  1.00 54.32           O
ANISOU 1890  OE1 GLN A 244     4554   8097   7987   2888   1478   2314       O
ATOM   1891  NE2 GLN A 244      18.325  13.126  14.714  1.00 53.31           N
ANISOU 1891  NE2 GLN A 244     4575   8274   7405   2806    331   2576       N
ATOM   1892  N   ASP A 245      14.382  15.139  11.620  1.00 51.47           N
ANISOU 1892  N   ASP A 245     5094   8367   6093   2786   2410   3254       N
ATOM   1893  CA  ASP A 245      13.994  16.476  12.057  1.00 52.96           C
ANISOU 1893  CA  ASP A 245     5164   8417   6541   2675   2280   4042       C
ATOM   1894  C   ASP A 245      12.902  16.408  13.120  1.00 49.98           C
ANISOU 1894  C   ASP A 245     4997   7892   6103   2411   2459   3279       C
ATOM   1895  O   ASP A 245      12.915  17.188  14.078  1.00 51.70           O
ANISOU 1895  O   ASP A 245     4952   7909   6781   2180   2684   3105       O
ATOM   1896  CB  ASP A 245      13.543  17.329  10.870  1.00 60.71           C
ANISOU 1896  CB  ASP A 245     6087   9223   7758   2260   2740   4474       C
ATOM   1897  CG  ASP A 245      13.359  18.795  11.248  1.00 68.60           C
ANISOU 1897  CG  ASP A 245     6772   9811   9483   1809   2481   4726       C
ATOM   1898  OD1 ASP A 245      14.248  19.353  11.930  1.00 71.06           O
ANISOU 1898  OD1 ASP A 245     6936  10111   9953   1307   2319   4244       O
ATOM   1899  OD2 ASP A 245      12.329  19.394  10.865  1.00 72.06           O
ANISOU 1899  OD2 ASP A 245     7186   9833  10361   1966   2695   5139       O
ATOM   1900  N   HIS A 246      11.953  15.475  12.971  1.00 47.29           N
ANISOU 1900  N   HIS A 246     4710   7929   5330   2859   2028   2982       N
ATOM   1901  CA  HIS A 246      10.963  15.238  14.023  1.00 44.68           C
ANISOU 1901  CA  HIS A 246     4632   7720   4623   3013   1709   2716       C
ATOM   1902  C   HIS A 246      11.641  14.840  15.326  1.00 45.39           C
ANISOU 1902  C   HIS A 246     4848   7219   5178   3097   1690   2399       C
ATOM   1903  O   HIS A 246      11.296  15.341  16.403  1.00 46.41           O
ANISOU 1903  O   HIS A 246     4980   7217   5437   3197   1590   2199       O
ATOM   1904  CB  HIS A 246       9.990  14.141  13.599  1.00 43.32           C
ANISOU 1904  CB  HIS A 246     4546   7758   4156   3017   1465   2552       C
ATOM   1905  CG  HIS A 246       9.095  14.526  12.465  1.00 43.63           C
ANISOU 1905  CG  HIS A 246     4707   7779   4092   3100   1613   2567       C
ATOM   1906  ND1 HIS A 246       8.685  13.625  11.506  1.00 45.47           N
ANISOU 1906  ND1 HIS A 246     4970   8090   4218   3350   1524   2358       N
ATOM   1907  CD2 HIS A 246       8.518  15.708  12.145  1.00 45.88           C
ANISOU 1907  CD2 HIS A 246     4969   7835   4628   3204   1602   2716       C
ATOM   1908  CE1 HIS A 246       7.901  14.238  10.637  1.00 46.46           C
ANISOU 1908  CE1 HIS A 246     5043   8210   4400   3354   1680   2608       C
ATOM   1909  NE2 HIS A 246       7.781  15.502  11.004  1.00 47.35           N
ANISOU 1909  NE2 HIS A 246     5147   7997   4846   3215   1990   2596       N
ATOM   1910  N   VAL A 247      12.605  13.920  15.243  1.00 46.94           N
ANISOU 1910  N   VAL A 247     5186   7005   5644   3052   2234   2341       N
ATOM   1911  CA  VAL A 247      13.367  13.534  16.425  1.00 46.29           C
ANISOU 1911  CA  VAL A 247     4500   7169   5919   2750   1924   2474       C
ATOM   1912  C   VAL A 247      14.024  14.758  17.044  1.00 46.67           C
ANISOU 1912  C   VAL A 247     3996   7516   6221   2374   1700   2987       C
ATOM   1913  O   VAL A 247      13.950  14.974  18.259  1.00 48.25           O
ANISOU 1913  O   VAL A 247     3984   7827   6523   2335   1705   2987       O
ATOM   1914  CB  VAL A 247      14.400  12.448  16.060  1.00 45.72           C
ANISOU 1914  CB  VAL A 247     4413   7117   5842   2632   1978   1970       C
ATOM   1915  CG1 VAL A 247      15.353  12.193  17.213  1.00 48.46           C
ANISOU 1915  CG1 VAL A 247     4510   7333   6568   2744   1935   2236       C
ATOM   1916  CG2 VAL A 247      13.697  11.154  15.653  1.00 45.03           C
ANISOU 1916  CG2 VAL A 247     4309   7065   5733   2243   2203   1591       C
ATOM   1917  N   ASP A 248      14.639  15.601  16.212  1.00 47.09           N
ANISOU 1917  N   ASP A 248     3694   7526   6673   1830   1839   2988       N
ATOM   1918  CA  ASP A 248      15.277  16.809  16.720  1.00 47.07           C
ANISOU 1918  CA  ASP A 248     3540   7935   6411   1501   1770   2759       C
ATOM   1919  C   ASP A 248      14.263  17.725  17.404  1.00 41.33           C
ANISOU 1919  C   ASP A 248     2871   7673   5162   1241    474   2960       C
ATOM   1920  O   ASP A 248      14.540  18.282  18.471  1.00 44.40           O
ANISOU 1920  O   ASP A 248     2975   8044   5852    838    325   2609       O
ATOM   1921  CB  ASP A 248      15.994  17.540  15.579  1.00 49.11           C
ANISOU 1921  CB  ASP A 248     4145   8135   6381   1489   2287   2480       C
ATOM   1922  CG  ASP A 248      17.042  16.664  14.870  1.00 55.12           C
ANISOU 1922  CG  ASP A 248     4789   8940   7215   1480   2763   2542       C
ATOM   1923  OD1 ASP A 248      17.541  15.683  15.473  1.00 57.49           O
ANISOU 1923  OD1 ASP A 248     4782   9125   7935   1342   2901   2475       O
ATOM   1924  OD2 ASP A 248      17.372  16.966  13.702  1.00 56.42           O
ANISOU 1924  OD2 ASP A 248     4830   9203   7406   1683   2777   2522       O
ATOM   1925  N   ILE A 249      13.076  17.883  16.812  1.00 42.01           N
ANISOU 1925  N   ILE A 249     3103   7406   5453   1104   1228   3207       N
ATOM   1926  CA  ILE A 249      12.073  18.789  17.374  1.00 41.22           C
ANISOU 1926  CA  ILE A 249     2889   7579   5191   1187    654   2947       C
ATOM   1927  C   ILE A 249      11.593  18.302  18.737  1.00 40.66           C
ANISOU 1927  C   ILE A 249     2839   7606   5004   1268    551   2824       C
ATOM   1928  O   ILE A 249      11.286  19.112  19.622  1.00 40.62           O
ANISOU 1928  O   ILE A 249     3101   7908   4425   1498    981   2736       O
ATOM   1929  CB  ILE A 249      10.906  18.963  16.383  1.00 41.23           C
ANISOU 1929  CB  ILE A 249     2999   7230   5436   1271    457   3187       C
ATOM   1930  CG1 ILE A 249      11.390  19.675  15.116  1.00 42.28           C
ANISOU 1930  CG1 ILE A 249     3287   7535   5242   1283    102   3073       C
ATOM   1931  CG2 ILE A 249       9.774  19.746  17.009  1.00 43.49           C
ANISOU 1931  CG2 ILE A 249     2740   7422   6363   1193    481   2620       C
ATOM   1932  CD1 ILE A 249      10.431  19.574  13.958  1.00 43.42           C
ANISOU 1932  CD1 ILE A 249     3492   7377   5631   1361    177   3257       C
ATOM   1933  N   LEU A 250      11.529  16.986  18.937  1.00 38.67           N
ANISOU 1933  N   LEU A 250     2680   7121   4893   1092    422   2959       N
ATOM   1934  CA  LEU A 250      11.128  16.398  20.210  1.00 37.07           C
ANISOU 1934  CA  LEU A 250     2428   7036   4620    801    343   2483       C
ATOM   1935  C   LEU A 250      12.247  16.394  21.248  1.00 39.75           C
ANISOU 1935  C   LEU A 250     2643   7490   4970    258    163   2209       C
ATOM   1936  O   LEU A 250      12.034  15.903  22.362  1.00 39.97           O
ANISOU 1936  O   LEU A 250     2534   7757   4895    179     81   1918       O
ATOM   1937  CB  LEU A 250      10.642  14.965  19.989  1.00 33.27           C
ANISOU 1937  CB  LEU A 250     2162   6344   4135   1002    594   1873       C
ATOM   1938  CG  LEU A 250       9.366  14.822  19.169  1.00 31.34           C
ANISOU 1938  CG  LEU A 250     2287   5989   3632   1397    724   1254       C
ATOM   1939  CD1 LEU A 250       9.191  13.397  18.707  1.00 32.23           C
ANISOU 1939  CD1 LEU A 250     2463   5903   3878   1618    719   1295       C
ATOM   1940  CD2 LEU A 250       8.162  15.264  20.004  1.00 31.92           C
ANISOU 1940  CD2 LEU A 250     2299   5854   3974   1111    962   1730       C
ATOM   1941  N   GLY A 251      13.426  16.914  20.909  1.00 42.10           N
ANISOU 1941  N   GLY A 251     2850   7697   5450    -26    -53   2046       N
ATOM   1942  CA  GLY A 251      14.559  16.925  21.804  1.00 42.94           C
ANISOU 1942  CA  GLY A 251     2800   7483   6031    117    -91   2352       C
ATOM   1943  C   GLY A 251      14.287  17.577  23.150  1.00 45.35           C
ANISOU 1943  C   GLY A 251     3053   7362   6815     36   -443   2440       C
ATOM   1944  O   GLY A 251      14.566  16.990  24.203  1.00 45.77           O
ANISOU 1944  O   GLY A 251     2812   7805   6774   -217   -772   2679       O
ATOM   1945  N   PRO A 252      13.746  18.807  23.148  1.00 45.10           N
ANISOU 1945  N   PRO A 252     3468   6595   7072    148    195   2460       N
ATOM   1946  CA  PRO A 252      13.438  19.458  24.434  1.00 41.57           C
ANISOU 1946  CA  PRO A 252     3352   6039   6406     40    109   2017       C
ATOM   1947  C   PRO A 252      12.514  18.649  25.329  1.00 40.17           C
ANISOU 1947  C   PRO A 252     3173   5936   6152    -66    240   1391       C
ATOM   1948  O   PRO A 252      12.742  18.594  26.544  1.00 40.80           O
ANISOU 1948  O   PRO A 252     3511   5949   6044   -275     86    870       O
ATOM   1949  CB  PRO A 252      12.798  20.783  23.998  1.00 41.72           C
ANISOU 1949  CB  PRO A 252     3467   5854   6530   -164    474   2262       C
ATOM   1950  CG  PRO A 252      13.453  21.080  22.706  1.00 44.40           C
ANISOU 1950  CG  PRO A 252     3779   6056   7035     98    891   2318       C
ATOM   1951  CD  PRO A 252      13.611  19.748  22.023  1.00 45.42           C
ANISOU 1951  CD  PRO A 252     3722   6300   7234    240    772   2528       C
ATOM   1952  N   LEU A 253      11.484  18.007  24.770  1.00 35.87           N
ANISOU 1952  N   LEU A 253     2568   5638   5424    170   -196   1592       N
ATOM   1953  CA  LEU A 253      10.608  17.176  25.594  1.00 30.65           C
ANISOU 1953  CA  LEU A 253     2031   5178   4438    588   -154   1715       C
ATOM   1954  C   LEU A 253      11.319  15.911  26.056  1.00 32.34           C
ANISOU 1954  C   LEU A 253     1773   5399   5114    678    339   1204       C
ATOM   1955  O   LEU A 253      11.120  15.458  27.189  1.00 33.34           O
ANISOU 1955  O   LEU A 253     1874   5200   5594    746   -403   1036       O
ATOM   1956  CB  LEU A 253       9.327  16.834  24.827  1.00 28.27           C
ANISOU 1956  CB  LEU A 253     1866   4513   4362    813   -432   1223       C
ATOM   1957  CG  LEU A 253       8.366  18.006  24.638  1.00 27.18           C
ANISOU 1957  CG  LEU A 253     1846   4334   4146    671     30    765       C
ATOM   1958  CD1 LEU A 253       7.236  17.613  23.715  1.00 26.57           C
ANISOU 1958  CD1 LEU A 253     1992   4108   3995    525   -545    845       C
ATOM   1959  CD2 LEU A 253       7.826  18.409  25.998  1.00 26.31           C
ANISOU 1959  CD2 LEU A 253     2259   3959   3779    936    285    800       C
ATOM   1960  N   SER A 254      12.159  15.336  25.192  1.00 31.69           N
ANISOU 1960  N   SER A 254     1931   5489   4623   1095    419   1029       N
ATOM   1961  CA  SER A 254      12.974  14.194  25.585  1.00 32.03           C
ANISOU 1961  CA  SER A 254     2024   5669   4476    922   -750    734       C
ATOM   1962  C   SER A 254      13.929  14.573  26.707  1.00 35.30           C
ANISOU 1962  C   SER A 254     2166   6079   5168    872   -624   1235       C
ATOM   1963  O   SER A 254      14.181  13.776  27.619  1.00 35.32           O
ANISOU 1963  O   SER A 254     2098   6175   5148    782   -326   1527       O
ATOM   1964  CB  SER A 254      13.737  13.673  24.368  1.00 33.89           C
ANISOU 1964  CB  SER A 254     2320   5763   4792   1537   -393    642       C
ATOM   1965  OG  SER A 254      14.560  12.579  24.699  1.00 40.07           O
ANISOU 1965  OG  SER A 254     2379   6398   6448   1415     43   1021       O
ATOM   1966  N   ALA A 255      14.479  15.787  26.650  1.00 36.11           N
ANISOU 1966  N   ALA A 255     2474   5891   5357    863   -990   1407       N
ATOM   1967  CA  ALA A 255      15.409  16.223  27.686  1.00 39.72           C
ANISOU 1967  CA  ALA A 255     3130   6464   5497    432  -1063   1065       C
ATOM   1968  C   ALA A 255      14.691  16.453  29.009  1.00 40.88           C
ANISOU 1968  C   ALA A 255     3497   6636   5401    659  -1631   1300       C
ATOM   1969  O   ALA A 255      15.202  16.077  30.073  1.00 43.05           O
ANISOU 1969  O   ALA A 255     3644   7032   5682    623  -2008    828       O
ATOM   1970  CB  ALA A 255      16.135  17.493  27.238  1.00 41.89           C
ANISOU 1970  CB  ALA A 255     3457   6478   5982    137   -643    770       C
ATOM   1971  N   GLN A 256      13.502  17.059  28.963  1.00 41.38           N
ANISOU 1971  N   GLN A 256     3613   6093   6018    712  -1536   1147       N
ATOM   1972  CA  GLN A 256      12.779  17.352  30.195  1.00 40.13           C
ANISOU 1972  CA  GLN A 256     3698   5782   5767    800  -1308    990       C
ATOM   1973  C   GLN A 256      12.371  16.073  30.919  1.00 39.43           C
ANISOU 1973  C   GLN A 256     3752   6169   5063    877  -1411    736       C
ATOM   1974  O   GLN A 256      12.437  16.008  32.151  1.00 40.54           O
ANISOU 1974  O   GLN A 256     4070   6410   4924    654  -1350    544       O
ATOM   1975  CB  GLN A 256      11.555  18.218  29.899  1.00 41.65           C
ANISOU 1975  CB  GLN A 256     3939   5568   6319    681  -1270    626       C
ATOM   1976  CG  GLN A 256      10.825  18.650  31.157  1.00 44.92           C
ANISOU 1976  CG  GLN A 256     4262   5535   7272    628  -1171    903       C
ATOM   1977  CD  GLN A 256       9.512  19.346  30.869  1.00 46.86           C
ANISOU 1977  CD  GLN A 256     4361   5682   7761    337  -1661    401       C
ATOM   1978  OE1 GLN A 256       9.338  19.963  29.816  1.00 51.71           O
ANISOU 1978  OE1 GLN A 256     4751   6411   8487    213  -1504    273       O
ATOM   1979  NE2 GLN A 256       8.581  19.255  31.810  1.00 45.34           N
ANISOU 1979  NE2 GLN A 256     4401   5175   7652    173  -1124     -4       N
ATOM   1980  N   THR A 257      11.954  15.044  30.177  1.00 38.20           N
ANISOU 1980  N   THR A 257     3498   6111   4904   1088  -1501    754       N
ATOM   1981  CA  THR A 257      11.476  13.803  30.777  1.00 34.93           C
ANISOU 1981  CA  THR A 257     2940   6099   4233   1182  -1019    698       C
ATOM   1982  C   THR A 257      12.569  12.763  30.966  1.00 34.81           C
ANISOU 1982  C   THR A 257     3190   6241   3795   1184   -714   1008       C
ATOM   1983  O   THR A 257      12.348  11.789  31.692  1.00 34.76           O
ANISOU 1983  O   THR A 257     3301   6254   3651    795   -232   1588       O
ATOM   1984  CB  THR A 257      10.367  13.174  29.926  1.00 31.59           C
ANISOU 1984  CB  THR A 257     2315   5684   4005   1279   -800    522       C
ATOM   1985  OG1 THR A 257      10.870  12.875  28.618  1.00 30.75           O
ANISOU 1985  OG1 THR A 257     2105   5190   4390   1326   -632    427       O
ATOM   1986  CG2 THR A 257       9.160  14.113  29.810  1.00 29.43           C
ANISOU 1986  CG2 THR A 257     2327   5072   3784   1383   -807    393       C
ATOM   1987  N   GLY A 258      13.728  12.933  30.336  1.00 34.96           N
ANISOU 1987  N   GLY A 258     2987   6439   3858   1366  -1022    671       N
ATOM   1988  CA  GLY A 258      14.751  11.908  30.409  1.00 36.98           C
ANISOU 1988  CA  GLY A 258     2848   6615   4586   1367   -643    729       C
ATOM   1989  C   GLY A 258      14.443  10.661  29.612  1.00 37.78           C
ANISOU 1989  C   GLY A 258     2725   6407   5221   1451  -1060    802       C
ATOM   1990  O   GLY A 258      15.071   9.628  29.824  1.00 40.06           O
ANISOU 1990  O   GLY A 258     2587   6796   5840   1357  -1068    654       O
ATOM   1991  N   ILE A 259      13.491  10.728  28.689  1.00 35.04           N
ANISOU 1991  N   ILE A 259     2819   6249   4247   1565   -816    871       N
ATOM   1992  CA  ILE A 259      13.100   9.591  27.867  1.00 32.66           C
ANISOU 1992  CA  ILE A 259     2695   5968   3748   1887    -23    873       C
ATOM   1993  C   ILE A 259      13.518   9.903  26.440  1.00 34.62           C
ANISOU 1993  C   ILE A 259     2765   5868   4523   1986    342    889       C
ATOM   1994  O   ILE A 259      13.005  10.848  25.833  1.00 36.69           O
ANISOU 1994  O   ILE A 259     3085   5811   5045   2022    730   1672       O
ATOM   1995  CB  ILE A 259      11.587   9.328  27.949  1.00 31.36           C
ANISOU 1995  CB  ILE A 259     2829   6034   3053   1715    530   1084       C
ATOM   1996  CG1 ILE A 259      11.166   9.015  29.385  1.00 33.74           C
ANISOU 1996  CG1 ILE A 259     2971   6232   3617   1399    417    862       C
ATOM   1997  CG2 ILE A 259      11.182   8.194  27.014  1.00 31.31           C
ANISOU 1997  CG2 ILE A 259     3021   5580   3297   1831    -70   1313       C
ATOM   1998  CD1 ILE A 259       9.681   8.831  29.519  1.00 34.26           C
ANISOU 1998  CD1 ILE A 259     3193   6426   3398   1118    398   1415       C
ATOM   1999  N   ALA A 260      14.443   9.116  25.900  1.00 33.58           N
ANISOU 1999  N   ALA A 260     2901   5890   3967   2066    680    796       N
ATOM   2000  CA  ALA A 260      14.905   9.353  24.540  1.00 34.29           C
ANISOU 2000  CA  ALA A 260     2850   6210   3968   1986    710   1242       C
ATOM   2001  C   ALA A 260      13.769   9.136  23.548  1.00 33.49           C
ANISOU 2001  C   ALA A 260     2845   6055   3825   1896    922   1548       C
ATOM   2002  O   ALA A 260      12.846   8.355  23.792  1.00 32.35           O
ANISOU 2002  O   ALA A 260     2535   5902   3855   1607    467   1730       O
ATOM   2003  CB  ALA A 260      16.079   8.433  24.201  1.00 36.65           C
ANISOU 2003  CB  ALA A 260     2832   6553   4539   2006    636    627       C
ATOM   2004  N   VAL A 261      13.850   9.835  22.413  1.00 33.43           N
ANISOU 2004  N   VAL A 261     3088   5921   3694   2052    891   1887       N
ATOM   2005  CA  VAL A 261      12.777   9.776  21.425  1.00 33.88           C
ANISOU 2005  CA  VAL A 261     3366   5782   3724   2284    777   1570       C
ATOM   2006  C   VAL A 261      12.575   8.351  20.928  1.00 33.63           C
ANISOU 2006  C   VAL A 261     3558   5592   3628   2314    487   1487       C
ATOM   2007  O   VAL A 261      11.443   7.859  20.856  1.00 36.14           O
ANISOU 2007  O   VAL A 261     4077   5864   3789   2699    542   1286       O
ATOM   2008  CB  VAL A 261      13.056  10.748  20.264  1.00 34.65           C
ANISOU 2008  CB  VAL A 261     3401   5875   3890   2250    559   1635       C
ATOM   2009  CG1 VAL A 261      11.954  10.650  19.211  1.00 35.17           C
ANISOU 2009  CG1 VAL A 261     3180   6178   4005   2001    572   1294       C
ATOM   2010  CG2 VAL A 261      13.170  12.166  20.788  1.00 34.59           C
ANISOU 2010  CG2 VAL A 261     3617   5532   3994   2349    619   1558       C
ATOM   2011  N   LEU A 262      13.666   7.655  20.590  1.00 36.32           N
ANISOU 2011  N   LEU A 262     3631   5731   4438   2426    904   1490       N
ATOM   2012  CA  LEU A 262      13.501   6.291  20.102  1.00 35.66           C
ANISOU 2012  CA  LEU A 262     3825   5719   4007   2475   1019   1786       C
ATOM   2013  C   LEU A 262      13.018   5.347  21.200  1.00 38.31           C
ANISOU 2013  C   LEU A 262     4073   6223   4259   2698    841   1674       C
ATOM   2014  O   LEU A 262      12.408   4.319  20.888  1.00 40.18           O
ANISOU 2014  O   LEU A 262     4404   6132   4730   2637   1000   1774       O
ATOM   2015  CB  LEU A 262      14.807   5.784  19.476  1.00 37.62           C
ANISOU 2015  CB  LEU A 262     3889   6207   4196   2519   1411   1959       C
ATOM   2016  CG  LEU A 262      15.263   6.561  18.229  1.00 39.62           C
ANISOU 2016  CG  LEU A 262     4195   6500   4357   2683   1507   1547       C
ATOM   2017  CD1 LEU A 262      16.369   5.807  17.482  1.00 39.26           C
ANISOU 2017  CD1 LEU A 262     4170   6650   4098   2607   1471   1176       C
ATOM   2018  CD2 LEU A 262      14.100   6.886  17.296  1.00 41.58           C
ANISOU 2018  CD2 LEU A 262     4450   6626   4723   2854   1328   1647       C
ATOM   2019  N   ASP A 263      13.261   5.680  22.472  1.00 38.63           N
ANISOU 2019  N   ASP A 263     4103   6560   4014   2794    788   1569       N
ATOM   2020  CA  ASP A 263      12.629   4.959  23.575  1.00 37.64           C
ANISOU 2020  CA  ASP A 263     4303   6499   3498   2950    908   1322       C
ATOM   2021  C   ASP A 263      11.115   5.165  23.560  1.00 34.33           C
ANISOU 2021  C   ASP A 263     3966   5823   3256   2723    730    861       C
ATOM   2022  O   ASP A 263      10.342   4.211  23.714  1.00 35.42           O
ANISOU 2022  O   ASP A 263     4280   5596   3580   2717   1060    677       O
ATOM   2023  CB  ASP A 263      13.232   5.431  24.901  1.00 41.21           C
ANISOU 2023  CB  ASP A 263     4830   7188   3639   3162    948   1818       C
ATOM   2024  CG  ASP A 263      12.839   4.561  26.089  1.00 50.81           C
ANISOU 2024  CG  ASP A 263     6043   8404   4860   3755    774   2154       C
ATOM   2025  OD1 ASP A 263      11.791   3.872  26.046  1.00 50.74           O
ANISOU 2025  OD1 ASP A 263     5901   9202   4175   3967   1310   2238       O
ATOM   2026  OD2 ASP A 263      13.609   4.570  27.081  1.00 54.40           O
ANISOU 2026  OD2 ASP A 263     6695   8626   5350   3522    440   2647       O
ATOM   2027  N   MET A 264      10.676   6.410  23.380  1.00 30.68           N
ANISOU 2027  N   MET A 264     3542   5066   3048   2402    580    924       N
ATOM   2028  CA  MET A 264       9.241   6.678  23.300  1.00 30.34           C
ANISOU 2028  CA  MET A 264     3467   4685   3376   2305    250    721       C
ATOM   2029  C   MET A 264       8.625   6.007  22.077  1.00 30.78           C
ANISOU 2029  C   MET A 264     3994   4791   2911   2586    415    484       C
ATOM   2030  O   MET A 264       7.479   5.544  22.132  1.00 33.66           O
ANISOU 2030  O   MET A 264     4482   4669   3638   2700    322    623       O
ATOM   2031  CB  MET A 264       8.985   8.192  23.286  1.00 27.03           C
ANISOU 2031  CB  MET A 264     3087   4214   2970   2012    802    995       C
ATOM   2032  CG  MET A 264       7.517   8.581  23.496  1.00 28.64           C
ANISOU 2032  CG  MET A 264     3074   4349   3458   1871    825    861       C
ATOM   2033  SD  MET A 264       6.886   8.039  25.099  1.00 28.29           S
ANISOU 2033  SD  MET A 264     3555   3986   3208   1991    768   1009       S
ATOM   2034  CE  MET A 264       7.276   9.443  26.150  1.00 25.37           C
ANISOU 2034  CE  MET A 264     2845   3427   3368   1637    -80    905       C
ATOM   2035  N   CYS A 265       9.383   5.908  20.982  1.00 33.72           N
ANISOU 2035  N   CYS A 265     4465   5265   3084   2843    700    624       N
ATOM   2036  CA  CYS A 265       8.885   5.247  19.779  1.00 32.87           C
ANISOU 2036  CA  CYS A 265     4810   5011   2668   2876    848    711       C
ATOM   2037  C   CYS A 265       8.575   3.778  20.041  1.00 35.89           C
ANISOU 2037  C   CYS A 265     5291   4929   3417   2959    607    949       C
ATOM   2038  O   CYS A 265       7.593   3.237  19.512  1.00 36.40           O
ANISOU 2038  O   CYS A 265     5437   5024   3370   2990    791   1131       O
ATOM   2039  CB  CYS A 265       9.907   5.393  18.651  1.00 36.93           C
ANISOU 2039  CB  CYS A 265     4886   5439   3709   3033    669    841       C
ATOM   2040  SG  CYS A 265       9.921   7.051  17.901  1.00 38.38           S
ANISOU 2040  SG  CYS A 265     5303   5874   3404   3268    719   1006       S
ATOM   2041  N   ALA A 266       9.405   3.111  20.851  1.00 36.46           N
ANISOU 2041  N   ALA A 266     5434   4617   3803   2850    560   1013       N
ATOM   2042  CA  ALA A 266       9.108   1.730  21.216  1.00 35.57           C
ANISOU 2042  CA  ALA A 266     5301   4611   3604   2745     -0    828       C
ATOM   2043  C   ALA A 266       7.805   1.628  21.997  1.00 35.88           C
ANISOU 2043  C   ALA A 266     5874   4630   3130   2899    259    550       C
ATOM   2044  O   ALA A 266       7.090   0.626  21.869  1.00 39.16           O
ANISOU 2044  O   ALA A 266     6228   4451   4201   2760    858    536       O
ATOM   2045  CB  ALA A 266      10.261   1.122  22.019  1.00 34.44           C
ANISOU 2045  CB  ALA A 266     5173   4556   3357   2857     21    383       C
ATOM   2046  N   SER A 267       7.483   2.639  22.815  1.00 34.60           N
ANISOU 2046  N   SER A 267     5676   4470   3000   2806    124    669       N
ATOM   2047  CA  SER A 267       6.189   2.666  23.486  1.00 35.90           C
ANISOU 2047  CA  SER A 267     5967   4414   3258   2600    496    658       C
ATOM   2048  C   SER A 267       5.051   2.826  22.486  1.00 34.92           C
ANISOU 2048  C   SER A 267     5945   4004   3320   2559    354    373       C
ATOM   2049  O   SER A 267       4.029   2.135  22.576  1.00 37.88           O
ANISOU 2049  O   SER A 267     5971   4203   4218   2818    733    670       O
ATOM   2050  CB  SER A 267       6.145   3.799  24.512  1.00 38.57           C
ANISOU 2050  CB  SER A 267     6127   5023   3506   2174    953    454       C
ATOM   2051  OG  SER A 267       6.786   3.417  25.711  1.00 41.55           O
ANISOU 2051  OG  SER A 267     6424   5613   3749   1679   1132    387       O
ATOM   2052  N   LEU A 268       5.202   3.751  21.537  1.00 34.05           N
ANISOU 2052  N   LEU A 268     5895   3634   3410   2434   -121    605       N
ATOM   2053  CA  LEU A 268       4.155   3.954  20.540  1.00 32.41           C
ANISOU 2053  CA  LEU A 268     5446   3338   3530   2149   -285    697       C
ATOM   2054  C   LEU A 268       3.940   2.694  19.704  1.00 34.19           C
ANISOU 2054  C   LEU A 268     5726   3423   3842   2476   -243     52       C
ATOM   2055  O   LEU A 268       2.796   2.301  19.448  1.00 35.54           O
ANISOU 2055  O   LEU A 268     5980   3482   4040   2519    124    208       O
ATOM   2056  CB  LEU A 268       4.497   5.151  19.649  1.00 30.35           C
ANISOU 2056  CB  LEU A 268     5243   3181   3106   1999      4    814       C
ATOM   2057  CG  LEU A 268       3.504   5.495  18.539  1.00 29.42           C
ANISOU 2057  CG  LEU A 268     5095   2966   3116   2141    285    373       C
ATOM   2058  CD1 LEU A 268       2.077   5.586  19.072  1.00 28.62           C
ANISOU 2058  CD1 LEU A 268     4947   2987   2942   2090    522    -45       C
ATOM   2059  CD2 LEU A 268       3.902   6.814  17.870  1.00 30.34           C
ANISOU 2059  CD2 LEU A 268     5239   2978   3311   2135    183    445       C
ATOM   2060  N   LYS A 269       5.024   2.035  19.292  1.00 34.19           N
ANISOU 2060  N   LYS A 269     6026   3453   3513   2525    176    235       N
ATOM   2061  CA  LYS A 269       4.882   0.793  18.535  1.00 39.50           C
ANISOU 2061  CA  LYS A 269     6596   3920   4494   2834     25    298       C
ATOM   2062  C   LYS A 269       4.050  -0.225  19.306  1.00 42.33           C
ANISOU 2062  C   LYS A 269     7393   3520   5172   2619      7    276       C
ATOM   2063  O   LYS A 269       3.132  -0.845  18.753  1.00 42.00           O
ANISOU 2063  O   LYS A 269     7647   3516   4795   2569   -165    378       O
ATOM   2064  CB  LYS A 269       6.263   0.226  18.200  1.00 44.05           C
ANISOU 2064  CB  LYS A 269     6588   4846   5303   3289   -380     91       C
ATOM   2065  CG  LYS A 269       6.240  -1.205  17.700  1.00 49.22           C
ANISOU 2065  CG  LYS A 269     7057   5868   5775   3210   -191   -438       C
ATOM   2066  CD  LYS A 269       7.568  -1.603  17.056  1.00 52.67           C
ANISOU 2066  CD  LYS A 269     7243   6636   6134   3194   -356   -793       C
ATOM   2067  CE  LYS A 269       8.738  -0.808  17.612  1.00 56.01           C
ANISOU 2067  CE  LYS A 269     7403   7217   6661   3077   -177  -1202       C
ATOM   2068  NZ  LYS A 269       9.958  -1.030  16.802  1.00 58.58           N
ANISOU 2068  NZ  LYS A 269     7696   7705   6856   2745    121  -1546       N
ATOM   2069  N   GLU A 270       4.340  -0.380  20.604  1.00 42.30           N
ANISOU 2069  N   GLU A 270     7658   3416   4997   2494    107    476       N
ATOM   2070  CA  GLU A 270       3.571  -1.291  21.449  1.00 43.19           C
ANISOU 2070  CA  GLU A 270     7817   3599   4994   2413   -387    644       C
ATOM   2071  C   GLU A 270       2.100  -0.881  21.510  1.00 43.93           C
ANISOU 2071  C   GLU A 270     7919   3280   5491   2023   -390    125       C
ATOM   2072  O   GLU A 270       1.207  -1.732  21.419  1.00 45.52           O
ANISOU 2072  O   GLU A 270     8063   3476   5756   1934   -502     11       O
ATOM   2073  CB  GLU A 270       4.196  -1.334  22.846  1.00 48.67           C
ANISOU 2073  CB  GLU A 270     8012   4444   6038   2377   -492    165       C
ATOM   2074  CG  GLU A 270       3.806  -2.515  23.724  1.00 54.89           C
ANISOU 2074  CG  GLU A 270     8304   5212   7340   2554   -703    589       C
ATOM   2075  CD  GLU A 270       4.667  -2.614  24.986  1.00 62.32           C
ANISOU 2075  CD  GLU A 270     8616   6000   9061   2544   -417   1363       C
ATOM   2076  OE1 GLU A 270       4.649  -1.674  25.812  1.00 64.14           O
ANISOU 2076  OE1 GLU A 270     8624   6439   9306   2511   -582   1449       O
ATOM   2077  OE2 GLU A 270       5.382  -3.626  25.143  1.00 64.54           O
ANISOU 2077  OE2 GLU A 270     8861   6460   9202   2212   -321   1772       O
ATOM   2078  N   LEU A 271       1.826   0.422  21.648  1.00 40.14           N
ANISOU 2078  N   LEU A 271     7642   2836   4775   1836  -1140     65       N
ATOM   2079  CA  LEU A 271       0.435   0.869  21.689  1.00 39.56           C
ANISOU 2079  CA  LEU A 271     7558   2818   4654   1582  -1161    -44       C
ATOM   2080  C   LEU A 271      -0.277   0.615  20.367  1.00 43.13           C
ANISOU 2080  C   LEU A 271     8011   3164   5212   1535   -991     44       C
ATOM   2081  O   LEU A 271      -1.477   0.309  20.358  1.00 44.93           O
ANISOU 2081  O   LEU A 271     8192   3504   5375   1358   -634    -71       O
ATOM   2082  CB  LEU A 271       0.363   2.354  22.046  1.00 37.77           C
ANISOU 2082  CB  LEU A 271     7013   2977   4360   1337   -837   -558       C
ATOM   2083  CG  LEU A 271       0.797   2.747  23.461  1.00 37.19           C
ANISOU 2083  CG  LEU A 271     6582   3368   4182   1143  -1225    139       C
ATOM   2084  CD1 LEU A 271       1.077   4.244  23.538  1.00 34.97           C
ANISOU 2084  CD1 LEU A 271     6300   2815   4172   1122  -1167     98       C
ATOM   2085  CD2 LEU A 271      -0.268   2.353  24.471  1.00 41.38           C
ANISOU 2085  CD2 LEU A 271     6669   3836   5218    978  -1048    554       C
ATOM   2086  N   LEU A 272       0.435   0.750  19.246  1.00 42.96           N
ANISOU 2086  N   LEU A 272     8212   2929   5182   1557  -1050   -232       N
ATOM   2087  CA  LEU A 272      -0.186   0.495  17.951  1.00 45.78           C
ANISOU 2087  CA  LEU A 272     8596   3111   5686   1236   -903   -219       C
ATOM   2088  C   LEU A 272      -0.513  -0.983  17.780  1.00 49.60           C
ANISOU 2088  C   LEU A 272     8984   3514   6347   1059   -699  -1001       C
ATOM   2089  O   LEU A 272      -1.570  -1.332  17.241  1.00 50.52           O
ANISOU 2089  O   LEU A 272     9104   3864   6226    791  -1021  -1028       O
ATOM   2090  CB  LEU A 272       0.727   0.984  16.828  1.00 43.73           C
ANISOU 2090  CB  LEU A 272     8512   3134   4969   1492  -1473    496       C
ATOM   2091  CG  LEU A 272       0.859   2.513  16.749  1.00 42.03           C
ANISOU 2091  CG  LEU A 272     8219   2969   4780   1486  -1579    430       C
ATOM   2092  CD1 LEU A 272       1.860   2.921  15.689  1.00 42.36           C
ANISOU 2092  CD1 LEU A 272     8105   3133   4855   1478  -1457    257       C
ATOM   2093  CD2 LEU A 272      -0.496   3.147  16.484  1.00 42.87           C
ANISOU 2093  CD2 LEU A 272     8155   2815   5316   1674  -1297    103       C
ATOM   2094  N   GLN A 273       0.375  -1.863  18.242  1.00 51.01           N
ANISOU 2094  N   GLN A 273     9137   3564   6679   1243   -437   -603       N
ATOM   2095  CA  GLN A 273       0.174  -3.293  18.035  1.00 53.57           C
ANISOU 2095  CA  GLN A 273     9361   3752   7241   1061   -110   -245       C
ATOM   2096  C   GLN A 273      -0.821  -3.885  19.027  1.00 56.35           C
ANISOU 2096  C   GLN A 273     9390   3983   8039    601   -193   -496       C
ATOM   2097  O   GLN A 273      -1.571  -4.804  18.678  1.00 60.55           O
ANISOU 2097  O   GLN A 273     9624   4413   8970    477     58   -652       O
ATOM   2098  CB  GLN A 273       1.514  -4.020  18.115  1.00 52.12           C
ANISOU 2098  CB  GLN A 273     9436   3732   6636   1538    135   -120       C
ATOM   2099  CG  GLN A 273       2.405  -3.743  16.924  1.00 54.27           C
ANISOU 2099  CG  GLN A 273     9685   4105   6829   1610    513    206       C
ATOM   2100  CD  GLN A 273       3.849  -4.108  17.177  1.00 57.07           C
ANISOU 2100  CD  GLN A 273    10043   4548   7092   1641    856    838       C
ATOM   2101  OE1 GLN A 273       4.227  -4.453  18.297  1.00 59.19           O
ANISOU 2101  OE1 GLN A 273    10187   4711   7590   1492   1032   1137       O
ATOM   2102  NE2 GLN A 273       4.670  -4.029  16.135  1.00 57.09           N
ANISOU 2102  NE2 GLN A 273    10097   4539   7055   1995    992    786       N
ATOM   2103  N   ASN A 274      -0.853  -3.376  20.259  1.00 54.30           N
ANISOU 2103  N   ASN A 274     9145   3685   7800    459   -451   -953       N
ATOM   2104  CA  ASN A 274      -1.622  -4.004  21.323  1.00 55.37           C
ANISOU 2104  CA  ASN A 274     8917   3953   8168    405   -634   -649       C
ATOM   2105  C   ASN A 274      -2.787  -3.167  21.830  1.00 53.54           C
ANISOU 2105  C   ASN A 274     8550   3857   7936    198   -879   -480       C
ATOM   2106  O   ASN A 274      -3.630  -3.697  22.562  1.00 51.24           O
ANISOU 2106  O   ASN A 274     8523   3527   7420    100  -1116     92       O
ATOM   2107  CB  ASN A 274      -0.704  -4.342  22.506  1.00 58.18           C
ANISOU 2107  CB  ASN A 274     9092   4458   8557    546   -532   -497       C
ATOM   2108  CG  ASN A 274       0.541  -5.089  22.079  1.00 61.81           C
ANISOU 2108  CG  ASN A 274     9251   5088   9145    764   -622   -577       C
ATOM   2109  OD1 ASN A 274       0.542  -5.786  21.064  1.00 64.14           O
ANISOU 2109  OD1 ASN A 274     9371   5309   9691    830   -492   -599       O
ATOM   2110  ND2 ASN A 274       1.612  -4.946  22.850  1.00 62.07           N
ANISOU 2110  ND2 ASN A 274     9257   5305   9024    749   -985   -536       N
ATOM   2111  N   GLY A 275      -2.864  -1.890  21.463  1.00 52.55           N
ANISOU 2111  N   GLY A 275     8170   3832   7965    165   -886   -107       N
ATOM   2112  CA  GLY A 275      -3.879  -1.035  22.035  1.00 51.49           C
ANISOU 2112  CA  GLY A 275     7821   3940   7804    352   -811    155       C
ATOM   2113  C   GLY A 275      -3.519  -0.649  23.461  1.00 48.50           C
ANISOU 2113  C   GLY A 275     7542   3886   7001    538   -636    779       C
ATOM   2114  O   GLY A 275      -2.391  -0.808  23.919  1.00 45.63           O
ANISOU 2114  O   GLY A 275     7415   3388   6534   1088   -879    868       O
ATOM   2115  N   MET A 276      -4.521  -0.126  24.166  1.00 49.13           N
ANISOU 2115  N   MET A 276     7435   4247   6987     75   -184   1544       N
ATOM   2116  CA  MET A 276      -4.336   0.335  25.535  1.00 51.28           C
ANISOU 2116  CA  MET A 276     7243   4295   7947   -254     91   1392       C
ATOM   2117  C   MET A 276      -4.852  -0.648  26.574  1.00 53.86           C
ANISOU 2117  C   MET A 276     7438   4649   8379   -655    633   1328       C
ATOM   2118  O   MET A 276      -4.597  -0.452  27.768  1.00 52.74           O
ANISOU 2118  O   MET A 276     7569   4723   7746  -1021    592   1960       O
ATOM   2119  CB  MET A 276      -5.021   1.688  25.737  1.00 49.73           C
ANISOU 2119  CB  MET A 276     6781   4029   8085   -342   -231   1364       C
ATOM   2120  CG  MET A 276      -4.551   2.753  24.775  1.00 48.96           C
ANISOU 2120  CG  MET A 276     6227   4231   8144   -360   -743    934       C
ATOM   2121  SD  MET A 276      -5.033   4.391  25.330  1.00 46.65           S
ANISOU 2121  SD  MET A 276     5760   4360   7606   -492  -1700   1422       S
ATOM   2122  CE  MET A 276      -4.371   5.388  24.003  1.00 41.98           C
ANISOU 2122  CE  MET A 276     5692   4019   6237   -384  -1276   2709       C
ATOM   2123  N   ASN A 277      -5.567  -1.690  26.151  1.00 56.46           N
ANISOU 2123  N   ASN A 277     7417   4642   9394   -543    984    756       N
ATOM   2124  CA  ASN A 277      -6.057  -2.734  27.048  1.00 59.89           C
ANISOU 2124  CA  ASN A 277     7368   4720  10667   -207   1312    708       C
ATOM   2125  C   ASN A 277      -6.906  -2.144  28.175  1.00 59.34           C
ANISOU 2125  C   ASN A 277     7050   4498  11000   -227   1252    -31       C
ATOM   2126  O   ASN A 277      -6.733  -2.464  29.354  1.00 61.19           O
ANISOU 2126  O   ASN A 277     7205   4598  11448    -32   1506   -616       O
ATOM   2127  CB  ASN A 277      -4.894  -3.561  27.600  1.00 64.89           C
ANISOU 2127  CB  ASN A 277     7662   5038  11953    143   1532    945       C
ATOM   2128  CG  ASN A 277      -5.236  -5.032  27.724  1.00 70.09           C
ANISOU 2128  CG  ASN A 277     7942   5549  13142    683   1709    955       C
ATOM   2129  OD1 ASN A 277      -6.258  -5.400  28.308  1.00 70.30           O
ANISOU 2129  OD1 ASN A 277     7930   5644  13135    638   1914   1226       O
ATOM   2130  ND2 ASN A 277      -4.387  -5.883  27.159  1.00 72.25           N
ANISOU 2130  ND2 ASN A 277     8025   5844  13584   1039   1485   1056       N
ATOM   2131  N   GLY A 278      -7.829  -1.259  27.798  1.00 55.39           N
ANISOU 2131  N   GLY A 278     6506   4049  10490   -331    762    146       N
ATOM   2132  CA  GLY A 278      -8.776  -0.679  28.727  1.00 54.51           C
ANISOU 2132  CA  GLY A 278     6293   4380  10038   -416    650    366       C
ATOM   2133  C   GLY A 278      -8.305   0.560  29.458  1.00 53.48           C
ANISOU 2133  C   GLY A 278     6117   4688   9514   -162    616    429       C
ATOM   2134  O   GLY A 278      -9.112   1.193  30.152  1.00 56.69           O
ANISOU 2134  O   GLY A 278     6360   5268   9911    -97    649    412       O
ATOM   2135  N   ARG A 279      -7.038   0.937  29.320  1.00 49.14           N
ANISOU 2135  N   ARG A 279     5788   4320   8561   -220    415    793       N
ATOM   2136  CA  ARG A 279      -6.499   2.090  30.021  1.00 45.41           C
ANISOU 2136  CA  ARG A 279     5489   4061   7703     -6    436   1649       C
ATOM   2137  C   ARG A 279      -6.593   3.339  29.152  1.00 40.36           C
ANISOU 2137  C   ARG A 279     4971   3731   6631   -207    337   1351       C
ATOM   2138  O   ARG A 279      -6.899   3.283  27.961  1.00 40.88           O
ANISOU 2138  O   ARG A 279     5393   3699   6441   -278     44   1342       O
ATOM   2139  CB  ARG A 279      -5.053   1.832  30.437  1.00 46.83           C
ANISOU 2139  CB  ARG A 279     5653   4243   7900    327    -27   2335       C
ATOM   2140  CG  ARG A 279      -4.924   0.866  31.604  1.00 50.56           C
ANISOU 2140  CG  ARG A 279     5925   4691   8595    861    -25   3180       C
ATOM   2141  CD  ARG A 279      -3.530   0.286  31.678  1.00 57.47           C
ANISOU 2141  CD  ARG A 279     6194   5386  10256    922    534   3095       C
ATOM   2142  NE  ARG A 279      -3.212  -0.494  30.488  1.00 63.51           N
ANISOU 2142  NE  ARG A 279     6482   5947  11703    931    923   3332       N
ATOM   2143  CZ  ARG A 279      -2.092  -1.186  30.320  1.00 67.40           C
ANISOU 2143  CZ  ARG A 279     6591   5946  13071    891   1101   3532       C
ATOM   2144  NH1 ARG A 279      -1.157  -1.228  31.257  1.00 67.73           N
ANISOU 2144  NH1 ARG A 279     6485   5899  13352    775    759   3737       N
ATOM   2145  NH2 ARG A 279      -1.905  -1.854  29.184  1.00 67.89           N
ANISOU 2145  NH2 ARG A 279     6698   5708  13391   1051   1352   3487       N
ATOM   2146  N   THR A 280      -6.329   4.485  29.768  1.00 36.83           N
ANISOU 2146  N   THR A 280     4191   3927   5875   -368    274   1329       N
ATOM   2147  CA  THR A 280      -6.418   5.765  29.083  1.00 32.07           C
ANISOU 2147  CA  THR A 280     3646   3553   4985    125   -365   1308       C
ATOM   2148  C   THR A 280      -5.132   6.551  29.284  1.00 26.89           C
ANISOU 2148  C   THR A 280     3261   3245   3709    438   -280   1651       C
ATOM   2149  O   THR A 280      -4.365   6.307  30.220  1.00 27.49           O
ANISOU 2149  O   THR A 280     3396   3532   3516    669    -20   1599       O
ATOM   2150  CB  THR A 280      -7.603   6.600  29.583  1.00 34.13           C
ANISOU 2150  CB  THR A 280     3676   4314   4979   -261   -571   1032       C
ATOM   2151  OG1 THR A 280      -7.409   6.919  30.969  1.00 32.89           O
ANISOU 2151  OG1 THR A 280     4001   4294   4202     96    -11   1012       O
ATOM   2152  CG2 THR A 280      -8.901   5.831  29.415  1.00 32.81           C
ANISOU 2152  CG2 THR A 280     3316   4241   4907   -904  -1283   1359       C
ATOM   2153  N   ILE A 281      -4.907   7.501  28.380  1.00 24.36           N
ANISOU 2153  N   ILE A 281     3008   2775   3475    308   -733   1113       N
ATOM   2154  CA  ILE A 281      -3.771   8.413  28.438  1.00 23.52           C
ANISOU 2154  CA  ILE A 281     2902   2571   3462    452   -576    521       C
ATOM   2155  C   ILE A 281      -4.325   9.831  28.370  1.00 24.07           C
ANISOU 2155  C   ILE A 281     2977   2735   3431    476    -37    566       C
ATOM   2156  O   ILE A 281      -5.029  10.178  27.415  1.00 25.23           O
ANISOU 2156  O   ILE A 281     3019   3199   3368    706    450   1188       O
ATOM   2157  CB  ILE A 281      -2.770   8.160  27.300  1.00 24.43           C
ANISOU 2157  CB  ILE A 281     2998   2446   3836    441    -49    363       C
ATOM   2158  CG1 ILE A 281      -2.205   6.736  27.384  1.00 24.07           C
ANISOU 2158  CG1 ILE A 281     3219   2403   3523   1065    528    503       C
ATOM   2159  CG2 ILE A 281      -1.650   9.185  27.341  1.00 24.31           C
ANISOU 2159  CG2 ILE A 281     2589   2940   3708    451   -446    586       C
ATOM   2160  CD1 ILE A 281      -1.343   6.343  26.190  1.00 24.19           C
ANISOU 2160  CD1 ILE A 281     3262   2875   3052   1068     -8    804       C
ATOM   2161  N   LEU A 282      -4.036  10.634  29.393  1.00 25.10           N
ANISOU 2161  N   LEU A 282     2713   3446   3377    710    234    642       N
ATOM   2162  CA  LEU A 282      -4.534  12.015  29.478  1.00 24.79           C
ANISOU 2162  CA  LEU A 282     2443   3454   3522    705    160    796       C
ATOM   2163  C   LEU A 282      -6.040  12.083  29.213  1.00 28.46           C
ANISOU 2163  C   LEU A 282     2586   3782   4445    366    379    230       C
ATOM   2164  O   LEU A 282      -6.535  12.969  28.513  1.00 27.30           O
ANISOU 2164  O   LEU A 282     2510   3389   4473    803    268    621       O
ATOM   2165  CB  LEU A 282      -3.756  12.942  28.532  1.00 23.73           C
ANISOU 2165  CB  LEU A 282     2175   3491   3349    769   -230    694       C
ATOM   2166  CG  LEU A 282      -2.329  13.275  29.001  1.00 24.36           C
ANISOU 2166  CG  LEU A 282     2458   3925   2871    502    344    948       C
ATOM   2167  CD1 LEU A 282      -1.532  14.039  27.936  1.00 23.65           C
ANISOU 2167  CD1 LEU A 282     1989   3919   3079    405    -59   1226       C
ATOM   2168  CD2 LEU A 282      -2.340  14.054  30.311  1.00 24.03           C
ANISOU 2168  CD2 LEU A 282     2553   3984   2593    686    475    708       C
ATOM   2169  N   GLY A 283      -6.779  11.123  29.770  1.00 26.73           N
ANISOU 2169  N   GLY A 283     2380   3980   3797   -324    494    115       N
ATOM   2170  CA  GLY A 283      -8.221  11.098  29.628  1.00 28.04           C
ANISOU 2170  CA  GLY A 283     2195   4113   4346   -159    506   -420       C
ATOM   2171  C   GLY A 283      -8.739  10.597  28.297  1.00 31.15           C
ANISOU 2171  C   GLY A 283     2460   4351   5023    213    433   -112       C
ATOM   2172  O   GLY A 283      -9.956  10.652  28.068  1.00 35.62           O
ANISOU 2172  O   GLY A 283     2751   5023   5761    674    620   -552       O
ATOM   2173  N   SER A 284      -7.876  10.111  27.411  1.00 26.51           N
ANISOU 2173  N   SER A 284     2677   3403   3993    301    280    580       N
ATOM   2174  CA  SER A 284      -8.296   9.640  26.100  1.00 26.04           C
ANISOU 2174  CA  SER A 284     3415   3239   3239    -36    179    578       C
ATOM   2175  C   SER A 284      -8.045   8.142  25.967  1.00 28.48           C
ANISOU 2175  C   SER A 284     3550   3301   3972   -198     66    236       C
ATOM   2176  O   SER A 284      -7.074   7.608  26.509  1.00 28.86           O
ANISOU 2176  O   SER A 284     4054   3003   3910    -84   -191    260       O
ATOM   2177  CB  SER A 284      -7.564  10.396  24.985  1.00 28.26           C
ANISOU 2177  CB  SER A 284     4019   3930   2787   -351   -537    102       C
ATOM   2178  OG  SER A 284      -7.834   9.815  23.719  1.00 34.62           O
ANISOU 2178  OG  SER A 284     4661   3883   4611   -502   -243   -164       O
ATOM   2179  N   ALA A 285      -8.949   7.461  25.262  1.00 28.16           N
ANISOU 2179  N   ALA A 285     3521   3274   3905   -480   -438   -325       N
ATOM   2180  CA  ALA A 285      -8.773   6.057  24.920  1.00 28.85           C
ANISOU 2180  CA  ALA A 285     3496   3345   4120   -639   -852   -488       C
ATOM   2181  C   ALA A 285      -8.213   5.878  23.517  1.00 30.44           C
ANISOU 2181  C   ALA A 285     3716   3387   4461   -292   -628     75       C
ATOM   2182  O   ALA A 285      -8.141   4.744  23.027  1.00 30.50           O
ANISOU 2182  O   ALA A 285     3915   3494   4178    -24  -1129    372       O
ATOM   2183  CB  ALA A 285     -10.092   5.294  25.062  1.00 32.64           C
ANISOU 2183  CB  ALA A 285     3746   3567   5089  -1036    148    -68       C
ATOM   2184  N   LEU A 286      -7.829   6.975  22.866  1.00 28.83           N
ANISOU 2184  N   LEU A 286     3394   3333   4228   -452   -507    769       N
ATOM   2185  CA  LEU A 286      -7.239   6.983  21.536  1.00 29.85           C
ANISOU 2185  CA  LEU A 286     3395   3772   4174   -168   -515    590       C
ATOM   2186  C   LEU A 286      -5.922   7.741  21.579  1.00 26.73           C
ANISOU 2186  C   LEU A 286     3257   2953   3947     91   -239    490       C
ATOM   2187  O   LEU A 286      -5.668   8.539  22.485  1.00 27.69           O
ANISOU 2187  O   LEU A 286     3080   2810   4630    244     41    357       O
ATOM   2188  CB  LEU A 286      -8.152   7.654  20.498  1.00 33.85           C
ANISOU 2188  CB  LEU A 286     3383   4996   4482   -367   -708    -79       C
ATOM   2189  CG  LEU A 286      -9.482   6.985  20.204  1.00 39.21           C
ANISOU 2189  CG  LEU A 286     3978   5356   5562    196   -227    125       C
ATOM   2190  CD1 LEU A 286     -10.284   7.854  19.248  1.00 38.66           C
ANISOU 2190  CD1 LEU A 286     4069   5249   5370    350   -233    575       C
ATOM   2191  CD2 LEU A 286      -9.255   5.583  19.641  1.00 40.80           C
ANISOU 2191  CD2 LEU A 286     3970   5425   6107    302    -12   -278       C
ATOM   2192  N   LEU A 287      -5.089   7.497  20.576  1.00 25.09           N
ANISOU 2192  N   LEU A 287     3503   2296   3735    159     15    713       N
ATOM   2193  CA  LEU A 287      -3.825   8.209  20.455  1.00 25.31           C
ANISOU 2193  CA  LEU A 287     3576   2173   3867    618   -109    528       C
ATOM   2194  C   LEU A 287      -4.092   9.557  19.793  1.00 25.11           C
ANISOU 2194  C   LEU A 287     3899   2510   3131    579   -596    443       C
ATOM   2195  O   LEU A 287      -4.517   9.616  18.635  1.00 29.24           O
ANISOU 2195  O   LEU A 287     4585   3097   3429    573   -582    709       O
ATOM   2196  CB  LEU A 287      -2.823   7.362  19.667  1.00 27.36           C
ANISOU 2196  CB  LEU A 287     4069   1981   4344   1005     69    543       C
ATOM   2197  CG  LEU A 287      -2.529   6.002  20.313  1.00 27.78           C
ANISOU 2197  CG  LEU A 287     3962   2471   4121    844   -391     61       C
ATOM   2198  CD1 LEU A 287      -1.766   5.081  19.360  1.00 32.54           C
ANISOU 2198  CD1 LEU A 287     4460   2877   5026    879   -118    398       C
ATOM   2199  CD2 LEU A 287      -1.756   6.180  21.600  1.00 28.04           C
ANISOU 2199  CD2 LEU A 287     4001   2442   4209    883   -317    161       C
ATOM   2200  N   GLU A 288      -3.870  10.638  20.537  1.00 22.44           N
ANISOU 2200  N   GLU A 288     3118   2255   3153    500   -457    234       N
ATOM   2201  C   GLU A 288      -3.120  12.592  19.272  1.00 20.66           C
ANISOU 2201  C   GLU A 288     2717   2336   2795    732   -117    819       C
ATOM   2202  O   GLU A 288      -1.953  12.558  19.674  1.00 21.88           O
ANISOU 2202  O   GLU A 288     2516   2733   3064    766    100    500       O
ATOM   2203  CA AGLU A 288      -4.237  11.984  20.110  0.51 21.94           C
ANISOU 2203  CA AGLU A 288     2873   2256   3207    665     28    647       C
ATOM   2204  CB AGLU A 288      -4.518  12.857  21.335  0.51 21.97           C
ANISOU 2204  CB AGLU A 288     2841   2395   3111    431   -300    332       C
ATOM   2205  CG AGLU A 288      -4.630  14.350  21.042  0.51 23.07           C
ANISOU 2205  CG AGLU A 288     2542   2789   3433    484   -446    884       C
ATOM   2206  CD AGLU A 288      -5.955  14.738  20.416  0.51 21.49           C
ANISOU 2206  CD AGLU A 288     1933   3123   3110    333   -701    535       C
ATOM   2207  OE1AGLU A 288      -7.009  14.390  20.994  0.51 24.20           O
ANISOU 2207  OE1AGLU A 288     2029   3209   3957    437   -511    142       O
ATOM   2208  OE2AGLU A 288      -5.940  15.396  19.352  0.51 19.07           O
ANISOU 2208  OE2AGLU A 288     1618   3184   2446    467   -411   1094       O
ATOM   2209  CA BGLU A 288      -4.242  11.977  20.099  0.49 21.82           C
ANISOU 2209  CA BGLU A 288     2853   2224   3215    682    104    813       C
ATOM   2210  CB BGLU A 288      -4.555  12.858  21.307  0.49 22.09           C
ANISOU 2210  CB BGLU A 288     2776   2313   3303    507    -42    870       C
ATOM   2211  CG BGLU A 288      -5.695  12.342  22.175  0.49 22.17           C
ANISOU 2211  CG BGLU A 288     2341   2686   3396    619    -36   1592       C
ATOM   2212  CD BGLU A 288      -7.052  12.425  21.490  0.49 26.41           C
ANISOU 2212  CD BGLU A 288     2018   3246   4772    477     41   1904       C
ATOM   2213  OE1BGLU A 288      -7.244  13.322  20.641  0.49 27.09           O
ANISOU 2213  OE1BGLU A 288     2041   3179   5072    702    144   1723       O
ATOM   2214  OE2BGLU A 288      -7.927  11.588  21.801  0.49 27.67           O
ANISOU 2214  OE2BGLU A 288     1839   3666   5007    250   -585   1645       O
ATOM   2215  N   ASP A 289      -3.471  13.165  18.116  1.00 19.20           N
ANISOU 2215  N   ASP A 289     2502   2163   2628    485   -137    843       N
ATOM   2216  CA  ASP A 289      -2.435  13.696  17.235  1.00 19.18           C
ANISOU 2216  CA  ASP A 289     2334   2503   2451    852   -186    781       C
ATOM   2217  C   ASP A 289      -2.610  15.175  16.894  1.00 20.26           C
ANISOU 2217  C   ASP A 289     1774   2855   3067    725   -327    681       C
ATOM   2218  O   ASP A 289      -1.980  15.657  15.949  1.00 20.78           O
ANISOU 2218  O   ASP A 289     1627   3193   3077    290   -379    449       O
ATOM   2219  CB  ASP A 289      -2.313  12.846  15.960  1.00 21.97           C
ANISOU 2219  CB  ASP A 289     2661   3177   2511    570  -1080    415       C
ATOM   2220  CG  ASP A 289      -3.413  13.110  14.922  1.00 23.85           C
ANISOU 2220  CG  ASP A 289     3295   3004   2762    713   -231    561       C
ATOM   2221  OD1 ASP A 289      -4.497  13.646  15.254  1.00 23.45           O
ANISOU 2221  OD1 ASP A 289     2673   2808   3428    437   -316    234       O
ATOM   2222  OD2 ASP A 289      -3.180  12.739  13.743  1.00 25.46           O
ANISOU 2222  OD2 ASP A 289     4068   2909   2698    549   -461    336       O
ATOM   2223  N   GLU A 290      -3.398  15.940  17.659  1.00 18.83           N
ANISOU 2223  N   GLU A 290     1839   2542   2772    387    -56    498       N
ATOM   2224  CA  GLU A 290      -3.552  17.356  17.334  1.00 18.39           C
ANISOU 2224  CA  GLU A 290     1551   2468   2967    407   -646    -92       C
ATOM   2225  C   GLU A 290      -2.889  18.269  18.372  1.00 18.51           C
ANISOU 2225  C   GLU A 290     1635   2630   2770    797   -316    457       C
ATOM   2226  O   GLU A 290      -3.309  19.411  18.552  1.00 22.95           O
ANISOU 2226  O   GLU A 290     2070   2466   4184    698     14    633       O
ATOM   2227  CB  GLU A 290      -5.029  17.713  17.105  1.00 22.90           C
ANISOU 2227  CB  GLU A 290     1899   2788   4015    558   -431    548       C
ATOM   2228  CG  GLU A 290      -5.629  16.926  15.903  1.00 23.55           C
ANISOU 2228  CG  GLU A 290     2187   2953   3807    657  -1367    227       C
ATOM   2229  CD  GLU A 290      -6.747  17.654  15.132  1.00 31.10           C
ANISOU 2229  CD  GLU A 290     3207   3212   5399    515   -528    254       C
ATOM   2230  OE1 GLU A 290      -7.265  18.676  15.629  1.00 30.52           O
ANISOU 2230  OE1 GLU A 290     3284   3249   5063    772   -759     97       O
ATOM   2231  OE2 GLU A 290      -7.127  17.181  14.029  1.00 28.19           O
ANISOU 2231  OE2 GLU A 290     3432   3182   4095    587    552    299       O
ATOM   2232  N   PHE A 291      -1.834  17.795  19.046  1.00 16.17           N
ANISOU 2232  N   PHE A 291     1308   2688   2149    652   -418    558       N
ATOM   2233  CA  PHE A 291      -0.953  18.658  19.836  1.00 15.78           C
ANISOU 2233  CA  PHE A 291     1612   2596   1788    936   -178    152       C
ATOM   2234  C   PHE A 291       0.452  18.624  19.251  1.00 19.63           C
ANISOU 2234  C   PHE A 291     1824   2681   2952    855     96    812       C
ATOM   2235  O   PHE A 291       1.072  17.552  19.178  1.00 19.82           O
ANISOU 2235  O   PHE A 291     2206   2335   2990    719   -152    252       O
ATOM   2236  CB  PHE A 291      -0.875  18.232  21.309  1.00 19.27           C
ANISOU 2236  CB  PHE A 291     2318   3085   1921    872    515    112       C
ATOM   2237  CG  PHE A 291      -2.164  18.330  22.051  1.00 21.09           C
ANISOU 2237  CG  PHE A 291     2512   3316   2187   1464    668    483       C
ATOM   2238  CD1 PHE A 291      -2.592  19.546  22.580  1.00 23.68           C
ANISOU 2238  CD1 PHE A 291     2577   3209   3211   1551    807    297       C
ATOM   2239  CD2 PHE A 291      -2.927  17.199  22.281  1.00 24.59           C
ANISOU 2239  CD2 PHE A 291     2798   3385   3159   1435    653    647       C
ATOM   2240  CE1 PHE A 291      -3.795  19.643  23.293  1.00 27.28           C
ANISOU 2240  CE1 PHE A 291     2788   3501   4075   1307   1428    240       C
ATOM   2241  CE2 PHE A 291      -4.119  17.278  22.999  1.00 28.59           C
ANISOU 2241  CE2 PHE A 291     3139   3646   4076   1358   1261    660       C
ATOM   2242  CZ  PHE A 291      -4.555  18.507  23.505  1.00 28.91           C
ANISOU 2242  CZ  PHE A 291     3252   3523   4212   1372   1702    423       C
ATOM   2243  N   THR A 292       0.978  19.788  18.890  1.00 17.78           N
ANISOU 2243  N   THR A 292     1457   2861   2438    711    -54    339       N
ATOM   2244  CA  THR A 292       2.356  19.846  18.410  1.00 19.33           C
ANISOU 2244  CA  THR A 292     1950   3016   2379    624   -415    530       C
ATOM   2245  C   THR A 292       3.331  19.833  19.583  1.00 20.58           C
ANISOU 2245  C   THR A 292     1652   3065   3104    702   -344    362       C
ATOM   2246  O   THR A 292       2.947  20.077  20.728  1.00 21.32           O
ANISOU 2246  O   THR A 292     1552   3521   3027    734   -225    465       O
ATOM   2247  CB  THR A 292       2.590  21.115  17.606  1.00 20.57           C
ANISOU 2247  CB  THR A 292     3047   2154   2614    711   -264    718       C
ATOM   2248  OG1 THR A 292       2.501  22.235  18.497  1.00 22.99           O
ANISOU 2248  OG1 THR A 292     3463   2925   2349    182   -249    398       O
ATOM   2249  CG2 THR A 292       1.588  21.237  16.468  1.00 20.87           C
ANISOU 2249  CG2 THR A 292     3556   2334   2041    487   -531    793       C
ATOM   2250  N   PRO A 293       4.610  19.560  19.324  1.00 20.79           N
ANISOU 2250  N   PRO A 293     1842   3218   2839    732   -308    350       N
ATOM   2251  CA  PRO A 293       5.605  19.718  20.393  1.00 21.39           C
ANISOU 2251  CA  PRO A 293     2134   3421   2573    429    568    204       C
ATOM   2252  C   PRO A 293       5.560  21.099  21.022  1.00 22.85           C
ANISOU 2252  C   PRO A 293     2525   3059   3097    303    237    255       C
ATOM   2253  O   PRO A 293       5.661  21.223  22.250  1.00 23.56           O
ANISOU 2253  O   PRO A 293     2785   2862   3305    346    119    673       O
ATOM   2254  CB  PRO A 293       6.926  19.447  19.664  1.00 19.89           C
ANISOU 2254  CB  PRO A 293     2049   3677   1829    474    -10    262       C
ATOM   2255  CG  PRO A 293       6.539  18.470  18.602  1.00 20.78           C
ANISOU 2255  CG  PRO A 293     1607   3644   2645    998    166    312       C
ATOM   2256  CD  PRO A 293       5.181  18.924  18.125  1.00 22.59           C
ANISOU 2256  CD  PRO A 293     1692   3449   3444   1174    471    140       C
ATOM   2257  N   PHE A 294       5.359  22.142  20.211  1.00 23.69           N
ANISOU 2257  N   PHE A 294     2650   2897   3456    369    -65   1045       N
ATOM   2258  CA  PHE A 294       5.261  23.491  20.756  1.00 23.59           C
ANISOU 2258  CA  PHE A 294     3227   2548   3190    198   -466    637       C
ATOM   2259  C   PHE A 294       4.057  23.620  21.676  1.00 22.63           C
ANISOU 2259  C   PHE A 294     2988   2980   2630    199   -355    147       C
ATOM   2260  O   PHE A 294       4.154  24.223  22.754  1.00 25.17           O
ANISOU 2260  O   PHE A 294     2977   3679   2907    292   -431    389       O
ATOM   2261  CB  PHE A 294       5.197  24.512  19.616  1.00 27.63           C
ANISOU 2261  CB  PHE A 294     4379   2654   3466    503   -615   1046       C
ATOM   2262  CG  PHE A 294       4.970  25.935  20.077  1.00 38.82           C
ANISOU 2262  CG  PHE A 294     5663   3355   5731   -208   -565    658       C
ATOM   2263  CD1 PHE A 294       3.683  26.443  20.224  1.00 42.44           C
ANISOU 2263  CD1 PHE A 294     6391   3371   6365     43   -500    768       C
ATOM   2264  CD2 PHE A 294       6.042  26.767  20.353  1.00 46.22           C
ANISOU 2264  CD2 PHE A 294     6179   3926   7456   -333   -541    148       C
ATOM   2265  CE1 PHE A 294       3.472  27.754  20.650  1.00 42.63           C
ANISOU 2265  CE1 PHE A 294     6677   3525   5994   -181   -746    959       C
ATOM   2266  CE2 PHE A 294       5.836  28.081  20.775  1.00 46.70           C
ANISOU 2266  CE2 PHE A 294     6427   3917   7400   -229   -739     49       C
ATOM   2267  CZ  PHE A 294       4.551  28.570  20.924  1.00 44.06           C
ANISOU 2267  CZ  PHE A 294     6542   3773   6427   -137  -1043    585       C
ATOM   2268  N   ASP A 295       2.914  23.048  21.275  1.00 20.66           N
ANISOU 2268  N   ASP A 295     2610   2822   2418    -27   -531    212       N
ATOM   2269  CA  ASP A 295       1.714  23.089  22.116  1.00 21.03           C
ANISOU 2269  CA  ASP A 295     2469   3363   2158    698   -587    157       C
ATOM   2270  C   ASP A 295       1.965  22.474  23.481  1.00 22.66           C
ANISOU 2270  C   ASP A 295     2066   3650   2896    958   -174     16       C
ATOM   2271  O   ASP A 295       1.474  22.982  24.493  1.00 21.85           O
ANISOU 2271  O   ASP A 295     1725   3827   2748   1240    -12    383       O
ATOM   2272  CB  ASP A 295       0.554  22.346  21.459  1.00 22.66           C
ANISOU 2272  CB  ASP A 295     3124   3087   2398    679  -1182    373       C
ATOM   2273  CG  ASP A 295       0.081  22.998  20.183  1.00 26.24           C
ANISOU 2273  CG  ASP A 295     3720   2869   3381    658   -122    546       C
ATOM   2274  OD1 ASP A 295       0.380  24.191  19.959  1.00 27.98           O
ANISOU 2274  OD1 ASP A 295     4633   2637   3359    266   -437    923       O
ATOM   2275  OD2 ASP A 295      -0.607  22.308  19.402  1.00 23.36           O
ANISOU 2275  OD2 ASP A 295     2995   2784   3096    800   -152    212       O
ATOM   2276  N   VAL A 296       2.703  21.361  23.527  1.00 20.77           N
ANISOU 2276  N   VAL A 296     1475   3482   2934    541   -767    344       N
ATOM   2277  CA  VAL A 296       2.965  20.714  24.804  1.00 20.85           C
ANISOU 2277  CA  VAL A 296     1788   3293   2841    816   -881    467       C
ATOM   2278  C   VAL A 296       3.863  21.590  25.671  1.00 21.91           C
ANISOU 2278  C   VAL A 296     1907   3740   2677    714   -243    701       C
ATOM   2279  O   VAL A 296       3.582  21.805  26.854  1.00 23.60           O
ANISOU 2279  O   VAL A 296     2232   4031   2703    569   -373    248       O
ATOM   2280  CB  VAL A 296       3.569  19.318  24.586  1.00 20.30           C
ANISOU 2280  CB  VAL A 296     2361   3249   2103   1062   -305    638       C
ATOM   2281  CG1 VAL A 296       3.938  18.689  25.928  1.00 22.17           C
ANISOU 2281  CG1 VAL A 296     2394   3831   2197    997   -701    397       C
ATOM   2282  CG2 VAL A 296       2.572  18.442  23.824  1.00 18.34           C
ANISOU 2282  CG2 VAL A 296     2355   2535   2076    960   -816     29       C
ATOM   2283  N   VAL A 297       4.949  22.119  25.096  1.00 24.14           N
ANISOU 2283  N   VAL A 297     2079   3669   3425    731   -298    252       N
ATOM   2284  CA  VAL A 297       5.853  22.971  25.870  1.00 26.45           C
ANISOU 2284  CA  VAL A 297     2493   3920   3638    381   -154    -82       C
ATOM   2285  C   VAL A 297       5.130  24.226  26.357  1.00 30.52           C
ANISOU 2285  C   VAL A 297     3038   4428   4129    703   -157   -590       C
ATOM   2286  O   VAL A 297       5.325  24.670  27.494  1.00 31.15           O
ANISOU 2286  O   VAL A 297     2878   5247   3711    626   -700   -506       O
ATOM   2287  CB  VAL A 297       7.101  23.321  25.039  1.00 27.95           C
ANISOU 2287  CB  VAL A 297     2797   3823   4000   -192    124   -421       C
ATOM   2288  CG1 VAL A 297       7.996  24.287  25.808  1.00 31.25           C
ANISOU 2288  CG1 VAL A 297     2867   4446   4562   -426   -125   -361       C
ATOM   2289  CG2 VAL A 297       7.870  22.068  24.686  1.00 30.18           C
ANISOU 2289  CG2 VAL A 297     3235   3610   4621     26    469   -140       C
ATOM   2290  N   ARG A 298       4.292  24.817  25.500  1.00 29.80           N
ANISOU 2290  N   ARG A 298     2983   4035   4305   1215   -704   -763       N
ATOM   2291  CA  ARG A 298       3.551  26.023  25.870  1.00 33.19           C
ANISOU 2291  CA  ARG A 298     3134   3953   5525   1027   -465   -778       C
ATOM   2292  C   ARG A 298       2.647  25.772  27.071  1.00 32.18           C
ANISOU 2292  C   ARG A 298     3022   4094   5113    927   -518  -1320       C
ATOM   2293  O   ARG A 298       2.551  26.607  27.980  1.00 35.49           O
ANISOU 2293  O   ARG A 298     3523   4433   5528    515   -127  -1511       O
ATOM   2294  CB  ARG A 298       2.728  26.512  24.670  1.00 35.11           C
ANISOU 2294  CB  ARG A 298     3792   3851   5696    852   -681     37       C
ATOM   2295  CG  ARG A 298       1.439  27.245  25.023  1.00 38.48           C
ANISOU 2295  CG  ARG A 298     4264   4165   6193    653  -1075    966       C
ATOM   2296  CD  ARG A 298       0.622  27.662  23.771  1.00 41.82           C
ANISOU 2296  CD  ARG A 298     4568   4127   7196    618  -1341   1829       C
ATOM   2297  NE  ARG A 298      -0.563  28.428  24.145  1.00 45.52           N
ANISOU 2297  NE  ARG A 298     5109   4363   7825   -337   -895   1596       N
ATOM   2298  CZ  ARG A 298      -1.803  28.173  23.739  1.00 46.03           C
ANISOU 2298  CZ  ARG A 298     5607   4622   7260   -385   -263   1820       C
ATOM   2299  NH1 ARG A 298      -2.065  27.228  22.845  1.00 51.14           N
ANISOU 2299  NH1 ARG A 298     6358   5089   7986   -985   1396   1907       N
ATOM   2300  NH2 ARG A 298      -2.809  28.884  24.245  1.00 37.81           N
ANISOU 2300  NH2 ARG A 298     5047   4115   5203     58  -1589   1064       N
ATOM   2301  N   GLN A 299       1.983  24.625  27.096  1.00 29.36           N
ANISOU 2301  N   GLN A 299     2109   4570   4476    903  -1259   -637       N
ATOM   2302  CA  GLN A 299       0.987  24.340  28.115  1.00 31.34           C
ANISOU 2302  CA  GLN A 299     2846   5038   4024    651    -73   -988       C
ATOM   2303  C   GLN A 299       1.586  23.686  29.354  1.00 34.49           C
ANISOU 2303  C   GLN A 299     3257   5659   4188    790    -34  -1207       C
ATOM   2304  O   GLN A 299       1.145  23.972  30.472  1.00 37.47           O
ANISOU 2304  O   GLN A 299     3395   6272   4570   1227   -549  -1255       O
ATOM   2305  CB  GLN A 299      -0.119  23.460  27.527  1.00 29.64           C
ANISOU 2305  CB  GLN A 299     2471   4650   4142     41     61   -670       C
ATOM   2306  CG  GLN A 299      -1.217  23.199  28.508  1.00 25.36           C
ANISOU 2306  CG  GLN A 299     2166   4125   3346   -225    662     35       C
ATOM   2307  CD  GLN A 299      -2.375  22.442  27.924  1.00 24.29           C
ANISOU 2307  CD  GLN A 299     2303   3497   3429    284    610   -349       C
ATOM   2308  OE1 GLN A 299      -3.232  21.966  28.672  1.00 23.02           O
ANISOU 2308  OE1 GLN A 299     2282   3509   2957     24    700   -505       O
ATOM   2309  NE2 GLN A 299      -2.434  22.342  26.590  1.00 20.70           N
ANISOU 2309  NE2 GLN A 299     2183   2973   2708    918    193    -51       N
ATOM   2310  N   CYS A 300       2.591  22.826  29.187  1.00 37.07           N
ANISOU 2310  N   CYS A 300     3640   5830   4616    549    416   -914       N
ATOM   2311  CA  CYS A 300       3.227  22.169  30.323  1.00 41.37           C
ANISOU 2311  CA  CYS A 300     4483   6512   4726    353    266   -279       C
ATOM   2312  C   CYS A 300       4.303  23.024  30.979  1.00 51.03           C
ANISOU 2312  C   CYS A 300     4841   7620   6930   -149    277   -293       C
ATOM   2313  O   CYS A 300       4.834  22.629  32.025  1.00 56.11           O
ANISOU 2313  O   CYS A 300     4838   7817   8663    -59    167   -242       O
ATOM   2314  CB  CYS A 300       3.831  20.832  29.889  1.00 41.17           C
ANISOU 2314  CB  CYS A 300     5022   6331   4291    837    654    995       C
ATOM   2315  SG  CYS A 300       2.595  19.593  29.430  1.00 42.13           S
ANISOU 2315  SG  CYS A 300     5561   6234   4212   1376    834   1570       S
ATOM   2316  N   SER A 301       4.624  24.180  30.403  1.00 54.96           N
ANISOU 2316  N   SER A 301     5231   8480   7171   -687    566  -1106       N
ATOM   2317  CA  SER A 301       5.632  25.078  30.957  1.00 57.95           C
ANISOU 2317  CA  SER A 301     5466   8955   7598   -974    986  -1589       C
ATOM   2318  C   SER A 301       5.180  26.532  30.817  1.00 55.86           C
ANISOU 2318  C   SER A 301     5830   8860   6535  -1190   1659  -1247       C
ATOM   2319  O   SER A 301       5.497  27.384  31.651  1.00 55.09           O
ANISOU 2319  O   SER A 301     5917   8918   6097   -994   2322  -1261       O
ATOM   2320  CB  SER A 301       6.981  24.873  30.259  1.00 62.28           C
ANISOU 2320  CB  SER A 301     5146   9421   9097   -979    430  -1511       C
ATOM   2321  OG  SER A 301       7.155  23.523  29.850  1.00 64.63           O
ANISOU 2321  OG  SER A 301     4927   9683   9948   -926    118  -1357       O
HETATM 2322  C1  VD0 A 401     -20.159  24.373   0.794  1.00 24.49           C
ANISOU 2322  C1  VD0 A 401     2023   3852   3430   -298   -416    269       C
HETATM 2323  C10 VD0 A 401     -21.912  25.754   5.580  1.00 26.81           C
ANISOU 2323  C10 VD0 A 401     2461   3858   3869    237    -77    279       C
HETATM 2324  C11 VD0 A 401     -22.703  24.708   6.055  1.00 25.89           C
ANISOU 2324  C11 VD0 A 401     2063   4049   3724    346    -72    295       C
HETATM 2325  C12 VD0 A 401     -22.168  23.817   6.907  1.00 26.05           C
ANISOU 2325  C12 VD0 A 401     1638   4204   4055    585   -299    740       C
HETATM 2326  C13 VD0 A 401     -20.028  24.948   6.803  1.00 23.60           C
ANISOU 2326  C13 VD0 A 401     1617   3594   3755    230   -277     32       C
HETATM 2327  C14 VD0 A 401     -20.839  29.058   4.669  1.00 32.65           C
ANISOU 2327  C14 VD0 A 401     3894   4107   4406    778    206    502       C
HETATM 2328  C15 VD0 A 401     -21.079  30.165   3.651  1.00 34.23           C
ANISOU 2328  C15 VD0 A 401     4562   4471   3972    160     20    569       C
HETATM 2329  C16 VD0 A 401     -20.752  23.205   0.135  1.00 26.96           C
ANISOU 2329  C16 VD0 A 401     2162   4247   3832   -713   -636   -108       C
HETATM 2330  C17 VD0 A 401     -21.560  23.009  -0.961  1.00 29.72           C
ANISOU 2330  C17 VD0 A 401     2193   4712   4388  -1079   -923   -574       C
HETATM 2331  C18 VD0 A 401     -21.766  21.624  -1.091  1.00 29.84           C
ANISOU 2331  C18 VD0 A 401     2116   5169   4052   -983  -1121    -36       C
HETATM 2332  C19 VD0 A 401     -22.508  20.809  -1.973  1.00 32.63           C
ANISOU 2332  C19 VD0 A 401     2096   5617   4684  -1019  -1053    289       C
HETATM 2333  C2  VD0 A 401     -19.987  26.786   0.791  1.00 25.44           C
ANISOU 2333  C2  VD0 A 401     2541   4214   2911    134    570    905       C
HETATM 2334  C20 VD0 A 401     -22.506  19.442  -1.800  1.00 32.06           C
ANISOU 2334  C20 VD0 A 401     2001   5629   4551   -812  -1068    305       C
HETATM 2335  C21 VD0 A 401     -23.976  20.714  -3.860  1.00 34.41           C
ANISOU 2335  C21 VD0 A 401     2789   5883   4403  -1297  -1380   -387       C
HETATM 2336  C22 VD0 A 401     -21.040  21.002  -0.060  1.00 30.55           C
ANISOU 2336  C22 VD0 A 401     2053   5039   4515   -595   -955     34       C
HETATM 2337  C23 VD0 A 401     -21.039  19.629   0.113  1.00 29.59           C
ANISOU 2337  C23 VD0 A 401     1870   5139   4233   -682  -1032   -369       C
HETATM 2338  C24 VD0 A 401     -21.774  18.870  -0.755  1.00 33.37           C
ANISOU 2338  C24 VD0 A 401     1922   5554   5205   -627   -817    199       C
HETATM 2339  C3  VD0 A 401     -20.262  27.898  -0.221  1.00 27.09           C
ANISOU 2339  C3  VD0 A 401     2884   4883   2528    173    710   1251       C
HETATM 2340  C4  VD0 A 401     -19.312  27.823  -1.417  1.00 30.32           C
ANISOU 2340  C4  VD0 A 401     2805   5580   3135    -24    665   1635       C
HETATM 2341  C5  VD0 A 401     -17.999  28.491  -1.019  1.00 33.29           C
ANISOU 2341  C5  VD0 A 401     2562   5589   4496   -160    284    596       C
HETATM 2342  C6  VD0 A 401     -19.847  28.435  -2.676  1.00 33.86           C
ANISOU 2342  C6  VD0 A 401     3169   5863   3832   -186    255   1796       C
HETATM 2343  C7  VD0 A 401     -20.578  27.103   2.159  1.00 26.84           C
ANISOU 2343  C7  VD0 A 401     2256   4508   3434    454    232    622       C
HETATM 2344  C8  VD0 A 401     -19.613  26.977   5.434  1.00 24.90           C
ANISOU 2344  C8  VD0 A 401     2507   3518   3435    613   -965   1210       C
HETATM 2345  C9  VD0 A 401     -20.560  25.875   5.918  1.00 24.43           C
ANISOU 2345  C9  VD0 A 401     2152   3616   3515    287   -289    844       C
HETATM 2346  N1  VD0 A 401     -20.475  25.564   0.264  1.00 24.83           N
ANISOU 2346  N1  VD0 A 401     2049   3895   3491    131   -176    890       N
HETATM 2347  N2  VD0 A 401     -19.700  27.481   3.107  1.00 27.46           N
ANISOU 2347  N2  VD0 A 401     2813   3946   3675    598    304     29       N
HETATM 2348  N3  VD0 A 401     -20.116  27.873   4.369  1.00 27.64           N
ANISOU 2348  N3  VD0 A 401     3045   3700   3757    687    -35    607       N
HETATM 2349  N4  VD0 A 401     -20.862  23.946   7.275  1.00 24.32           N
ANISOU 2349  N4  VD0 A 401     1171   4053   4016    158   -512    174       N
HETATM 2350  N5  VD0 A 401     -20.429  21.990   0.666  1.00 26.04           N
ANISOU 2350  N5  VD0 A 401     1866   4430   3599   -438  -1104    215       N
HETATM 2351  O1  VD0 A 401     -19.421  24.283   1.781  1.00 23.47           O
ANISOU 2351  O1  VD0 A 401     1941   3847   3131     24   -937     22       O
HETATM 2352  O2  VD0 A 401     -21.769  26.931   2.395  1.00 26.93           O
ANISOU 2352  O2  VD0 A 401     1679   5093   3459    -40   -478    202       O
HETATM 2353  O3  VD0 A 401     -18.849  24.948   7.157  1.00 22.96           O
ANISOU 2353  O3  VD0 A 401     1493   3767   3465     24   -223    584       O
HETATM 2354  O4  VD0 A 401     -21.159  29.314   5.831  1.00 33.21           O
ANISOU 2354  O4  VD0 A 401     3868   4535   4215   1030    -71    451       O
HETATM 2355  O5  VD0 A 401     -23.186  21.493  -2.936  1.00 33.67           O
ANISOU 2355  O5  VD0 A 401     2395   5755   4645   -985  -1393    -70       O
TER
HETATM 2356  O   HOH S   1      -8.252  19.250  12.554  1.00 21.11           O
HETATM 2357  O   HOH S   2      -0.910  15.229  19.707  1.00 21.30           O
HETATM 2358  O   HOH S   3      -8.523  23.433   3.272  1.00 17.85           O
HETATM 2359  O   HOH S   4     -13.298  34.469  13.014  1.00 23.09           O
HETATM 2360  O   HOH S   5      -3.136  14.399   9.141  1.00 32.32           O
HETATM 2361  O   HOH S   6      -2.251  23.061  -1.306  1.00 18.90           O
HETATM 2362  O   HOH S   7      -6.940  28.697  -4.253  1.00 19.47           O
HETATM 2363  O   HOH S   8       1.349  25.262   3.263  1.00 18.24           O
HETATM 2364  O   HOH S   9      -6.470  37.947  22.471  1.00 30.29           O
HETATM 2365  O   HOH S  10       6.051  22.246  17.293  1.00 28.15           O
HETATM 2366  O   HOH S  11      -3.313  22.334  20.193  1.00 23.71           O
HETATM 2367  O   HOH S  12      -1.332  23.938  24.335  1.00 27.00           O
HETATM 2368  O   HOH S  13     -15.071  32.142  -1.513  1.00 23.50           O
HETATM 2369  O   HOH S  14       6.265  10.928  35.004  1.00 29.61           O
HETATM 2370  O   HOH S  15       3.186  21.039   2.874  1.00 23.42           O
HETATM 2371  O   HOH S  16      -7.009  16.457   0.195  1.00 25.84           O
HETATM 2372  O   HOH S  17      -0.782  30.904  12.464  1.00 24.71           O
HETATM 2373  O   HOH S  18      -2.476  33.519   5.727  1.00 27.38           O
HETATM 2374  O   HOH S  19      -3.597  23.238  22.785  1.00 24.50           O
HETATM 2375  O   HOH S  20     -11.310  28.086  -6.138  1.00 24.97           O
HETATM 2376  O   HOH S  21     -10.323  14.735   6.304  1.00 27.11           O
HETATM 2377  O   HOH S  22       2.769  18.199   2.813  1.00 22.18           O
HETATM 2378  O   HOH S  23       3.686  18.847  14.133  1.00 25.98           O
HETATM 2379  O   HOH S  24     -22.773  34.945   8.802  1.00 27.26           O
HETATM 2380  O   HOH S  25     -11.063   8.913  23.538  0.50 21.58           O
HETATM 2381  O   HOH S  26       0.000  23.950  -0.000  0.50 20.87           O
HETATM 2382  O   HOH S  27       1.990  39.200   6.472  1.00 35.96           O
HETATM 2383  O   HOH S  28       4.610  26.882   5.381  1.00 28.69           O
HETATM 2384  O   HOH S  29       0.000  32.182   0.000  0.50 25.82           O
HETATM 2385  O   HOH S  30      -8.853  26.944  -5.420  1.00 24.20           O
HETATM 2386  O   HOH S  31     -12.474  49.433  -6.691  1.00 35.99           O
HETATM 2387  O   HOH S  32       1.990  24.867  17.678  1.00 26.20           O
HETATM 2388  O   HOH S  33      -9.219  13.137   8.349  1.00 42.50           O
HETATM 2389  O   HOH S  34       3.906  36.987   7.134  1.00 33.35           O
HETATM 2390  O   HOH S  35      -7.444  25.961  -7.458  1.00 45.84           O
HETATM 2391  O   HOH S  36      -0.445  21.345  33.386  1.00 35.28           O
HETATM 2392  O   HOH S  37     -20.651  52.959  -5.255  1.00 49.66           O
HETATM 2393  O   HOH S  38     -19.602  27.012  15.024  1.00 26.38           O
HETATM 2394  O   HOH S  39      -3.893  16.587  -0.961  1.00 31.00           O
HETATM 2395  O   HOH S  40      -5.610  13.898  25.781  1.00 27.53           O
HETATM 2396  O   HOH S  41      -2.292  15.633   0.918  1.00 34.91           O
HETATM 2397  O   HOH S  42     -19.249  42.870  14.013  1.00 41.50           O
HETATM 2398  O   HOH S  43       5.154  13.085  11.952  1.00 36.04           O
HETATM 2399  O   HOH S  44      -0.677  33.223   3.678  1.00 39.47           O
HETATM 2400  O   HOH S  45     -11.487  28.070  -8.824  1.00 34.97           O
HETATM 2401  O   HOH S  46      -4.468  39.311   1.442  1.00 32.48           O
HETATM 2402  O   HOH S  47      10.431  18.898  22.088  1.00 40.07           O
HETATM 2403  O   HOH S  48      -9.990  42.734  -8.558  1.00 31.18           O
HETATM 2404  O   HOH S  49     -12.522  13.543   4.956  1.00 39.09           O
HETATM 2405  O   HOH S  50      -1.112  43.575  19.081  1.00 34.27           O
HETATM 2406  O   HOH S  51       4.027  20.205  10.787  1.00 31.92           O
HETATM 2407  O   HOH S  52      -4.987  45.283   5.850  1.00 34.16           O
HETATM 2408  O   HOH S  53     -14.374  28.473  -7.906  1.00 35.57           O
HETATM 2409  O   HOH S  54       0.465  16.788   3.098  1.00 40.83           O
HETATM 2410  O   HOH S  55      -5.631   5.702  18.435  1.00 35.88           O
HETATM 2411  O   HOH S  56     -21.158  23.907  14.825  1.00 31.90           O
HETATM 2412  O   HOH S  57       4.328  17.773  11.590  1.00 33.43           O
HETATM 2413  O   HOH S  58      15.345   6.862  27.582  1.00 39.06           O
HETATM 2414  O   HOH S  59     -12.970  41.542 -11.910  1.00 42.84           O
HETATM 2415  O   HOH S  60      -6.455  13.522  17.619  1.00 40.50           O
HETATM 2416  O   HOH S  61     -21.651  18.289  -6.390  1.00 38.75           O
HETATM 2417  O   HOH S  62      -6.134   9.292  31.769  1.00 37.50           O
HETATM 2418  O   HOH S  63     -21.138  49.359   4.209  1.00 45.46           O
HETATM 2419  O   HOH S  64     -25.358  34.151   7.666  1.00 47.91           O
HETATM 2420  O   HOH S  65       1.987  30.739  13.081  1.00 41.64           O
HETATM 2421  O   HOH S  66     -15.011  18.109  14.608  1.00 41.49           O
HETATM 2422  O   HOH S  67     -21.053  17.656   5.433  1.00 36.54           O
HETATM 2423  O   HOH S  68      -4.013  38.088  23.022  1.00 46.24           O
HETATM 2424  O   HOH S  69      -6.316   9.706  16.806  1.00 45.88           O
HETATM 2425  O   HOH S  70      14.023  20.503  27.507  1.00 45.91           O
HETATM 2426  O   HOH S  71      -6.488  37.077  -8.154  1.00 38.13           O
HETATM 2427  O   HOH S  72       3.346  27.133   3.107  1.00 17.03           O
HETATM 2428  O   HOH S  73       3.786  17.355   5.300  1.00 27.90           O
HETATM 2429  O   HOH S  74       6.129  21.872   9.864  1.00 37.51           O
HETATM 2430  O   HOH S  75      -0.000  16.410  -0.000  0.50 38.82           O
HETATM 2431  O   HOH S  76     -13.467  16.480  15.599  1.00 42.53           O
HETATM 2432  O   HOH S  77     -17.601  19.981  -0.709  1.00 26.80           O
HETATM 2433  O   HOH S  78       3.448  25.820   9.862  1.00 23.60           O
HETATM 2434  O   HOH S  79     -11.061  26.181  23.536  0.50 36.25           O
HETATM 2435  O   HOH S  80     -15.757  14.531   1.251  1.00 37.59           O
HETATM 2436  O   HOH S  82     -12.039  20.069  -5.552  1.00 34.94           O
HETATM 2437  O   HOH S  83       5.924  24.205  10.385  1.00 38.35           O
HETATM 2438  O   HOH S  84     -23.809  43.138   6.618  1.00 39.10           O
HETATM 2439  O   HOH S  85      -0.721  26.412  20.935  1.00 36.23           O
HETATM 2440  O   HOH S  86     -25.631  24.222   8.873  1.00 34.31           O
HETATM 2441  O   HOH S  88     -10.116  17.347  -4.437  1.00 44.63           O
HETATM 2442  O   HOH S  89     -17.686  49.336  15.763  1.00 55.39           O
HETATM 2443  O   HOH S  90     -16.010  20.941  -7.892  1.00 34.24           O
HETATM 2444  O   HOH S  91     -20.598  50.300   1.499  1.00 41.57           O
HETATM 2445  O   HOH S  92     -22.959  34.663  16.876  1.00 42.28           O
HETATM 2446  O   HOH S  93      -9.596  55.917  10.105  1.00 46.17           O
HETATM 2447  O   HOH S  94      16.795  18.814  12.102  1.00 50.31           O
HETATM 2448  O   HOH S  95       5.102  13.819   7.358  1.00 49.18           O
HETATM 2449  O   HOH S  96     -22.222  41.035  -9.380  1.00 46.58           O
HETATM 2450  O   HOH S  97      -5.606   4.146  32.736  1.00 49.55           O
HETATM 2451  O   HOH S  98     -23.403  47.816  -9.037  1.00 54.14           O
HETATM 2452  O   HOH S 100      -2.939  41.541   1.894  1.00 45.66           O
HETATM 2453  O   HOH S 101       4.625  27.458   7.949  1.00 42.06           O
HETATM 2454  O   HOH S 102      -5.401  16.149  32.272  1.00 47.78           O
HETATM 2455  O   HOH S 103       3.889  42.137  11.672  1.00 43.87           O
HETATM 2456  O   HOH S 104      -4.140   6.388  32.968  1.00 45.08           O
HETATM 2457  O   HOH S 105      -2.159  12.123   3.785  1.00 52.54           O
HETATM 2458  O   HOH S 107     -24.223  21.686   9.338  1.00 33.95           O
HETATM 2459  O   HOH S 108     -24.414  37.608  -3.270  1.00 46.99           O
HETATM 2460  O   HOH S 109       2.238  35.234  15.740  1.00 40.54           O
HETATM 2461  O   HOH S 110       3.681  41.072   7.362  1.00 43.71           O
HETATM 2462  O   HOH S 111     -10.275  19.397  26.297  1.00 30.37           O
HETATM 2463  O   HOH S 112     -11.062  19.198  23.535  0.50 35.32           O
HETATM 2464  O   HOH S 114     -10.504  20.933  19.308  1.00 45.97           O
HETATM 2465  O   HOH S 115      -9.937  23.822  21.984  1.00 36.73           O
HETATM 2466  O   HOH S 117     -10.370  11.296  21.919  1.00 46.51           O
HETATM 2467  O   HOH S 119       5.704  16.002   8.792  1.00 43.25           O
HETATM 2468  O   HOH S 120     -10.771  22.237  25.698  1.00 41.60           O
HETATM 2469  O   HOH S 121      -2.883   9.755   2.679  1.00 51.28           O
HETATM 2470  O   HOH S 122     -22.269  43.398  12.799  1.00 48.36           O
HETATM 2471  O   HOH S 123     -21.939  41.763  14.353  1.00 51.68           O
HETATM 2472  O   HOH S 124      -9.603  25.942 -10.039  1.00 41.72           O
HETATM 2473  O   HOH S 126      -6.576  15.530  29.950  1.00 42.97           O
HETATM 2474  O   HOH S 128       1.978  20.008  33.414  1.00 40.94           O
HETATM 2475  O   HOH S 129     -10.796  40.712 -10.406  1.00 42.03           O
HETATM 2476  O   HOH S 131      -5.014   7.062  14.468  1.00 48.26           O
HETATM 2477  O   HOH S 134      -1.714  26.363  18.071  1.00 23.11           O
HETATM 2478  O   HOH S 135       1.087  35.141   3.337  1.00 25.80           O
HETATM 2479  O   HOH S 136     -15.194  18.269  11.262  1.00 31.28           O
HETATM 2480  O   HOH S 137     -13.368  20.051  -7.575  1.00 38.73           O
HETATM 2481  O   HOH S 138      -3.627   5.670  16.325  1.00 36.39           O
HETATM 2482  O   HOH S 139     -16.589  46.556  -9.813  1.00 37.72           O
HETATM 2483  O   HOH S 140      -8.632  43.667  18.216  1.00 36.99           O
HETATM 2484  O   HOH S 141      17.581   8.909  17.840  1.00 43.49           O
HETATM 2485  O   HOH S 142      -9.093  46.688  -2.228  1.00 42.44           O
HETATM 2486  O   HOH S 143       4.543  24.339  16.026  1.00 45.13           O
HETATM 2487  O   HOH S 144      -9.496  48.901  -3.457  1.00 46.12           O
HETATM 2488  O   HOH S 145     -21.568  26.862  16.736  1.00 41.82           O
HETATM 2489  O   HOH S 146     -26.428  32.087  10.057  1.00 53.15           O
HETATM 2490  O   HOH S 147      16.855   8.972  15.153  1.00 52.96           O
HETATM 2491  O   HOH S 148      18.694  11.619  17.821  1.00 51.55           O
HETATM 2492  O   HOH S 149      -3.914   0.294  16.724  1.00 48.45           O
HETATM 2493  O   HOH S 150      -4.531   2.770  15.242  1.00 49.22           O
HETATM 2494  O   HOH S 151      -3.106  13.197   0.855  1.00 45.63           O
HETATM 2495  O   HOH S 152      -5.803  -3.507  24.098  1.00 54.90           O
HETATM 2496  O   HOH S 153      -7.084  39.554  -8.961  1.00 41.50           O
HETATM 2497  O   HOH S 154       1.816  42.695   8.392  1.00 48.55           O
HETATM 2498  O   HOH S 155      -1.106  46.466  13.081  1.00 52.21           O
HETATM 2499  O   HOH S 156       5.364  10.635  37.543  1.00 46.84           O
HETATM 2500  O   HOH S 157      -6.193  16.671  26.540  1.00 56.18           O
HETATM 2501  O   HOH S 161      -1.324  47.770  11.205  1.00 55.80           O
HETATM 2502  O   HOH S 162      17.459  14.569  30.200  1.00 55.89           O
HETATM 2503  O   HOH S 164      -7.563  19.982  17.963  1.00 33.54           O
HETATM 2504  O   HOH S 165     -14.365  14.144  11.290  1.00 40.03           O
HETATM 2505  O   HOH S 166       4.152  19.386   7.113  1.00 43.49           O
HETATM 2506  O   HOH S 167     -15.728  29.410 -10.209  1.00 40.99           O
HETATM 2507  O   HOH S 168       0.000  40.385   0.000  0.50 39.42           O
HETATM 2508  O   HOH S 169       3.995  32.940  12.542  1.00 41.80           O
HETATM 2509  O   HOH S 170     -13.401  17.786  -8.228  1.00 53.28           O
HETATM 2510  O   HOH S 171       5.369  15.566   5.162  1.00 48.97           O
HETATM 2511  O   HOH S 172      -3.117  44.360  20.016  1.00 48.01           O
HETATM 2512  O   HOH S 173      -5.375  44.782  19.593  1.00 49.73           O
HETATM 2513  O   HOH S 174     -23.928  20.586   6.923  1.00 53.75           O
HETATM 2514  O   HOH S 175     -16.266  13.852   9.949  1.00 51.96           O
HETATM 2515  O   HOH S 177     -25.083  21.141   5.087  1.00 51.63           O
HETATM 2516  O   HOH S 178     -28.601  37.900   4.233  1.00 52.43           O
HETATM 2517  O   HOH S 179       0.176  47.821  15.940  1.00 59.60           O
HETATM 2518  O   HOH S 181       1.078  25.418  15.024  1.00 30.00           O
HETATM 2519  O   HOH S 182      -4.734  30.052  -5.365  1.00 30.91           O
HETATM 2520  O   HOH S 183      -7.958  23.326  -6.232  1.00 30.71           O
HETATM 2521  O   HOH S 184       0.930  44.580  12.038  1.00 38.55           O
HETATM 2522  O   HOH S 185       6.038  20.877  14.979  1.00 41.84           O
HETATM 2523  O   HOH S 186       1.271  13.971   3.174  1.00 39.06           O
HETATM 2524  O   HOH S 187     -14.901  16.156  11.996  1.00 53.69           O
HETATM 2525  O   HOH S 188     -24.905  44.569 -11.576  1.00 47.50           O
HETATM 2526  O   HOH S 189       6.135  20.147   7.684  1.00 47.99           O
HETATM 2527  O   HOH S 190     -16.987  39.089  20.524  1.00 46.92           O
HETATM 2528  O   HOH S 191     -13.636  32.544 -11.561  1.00 46.53           O
HETATM 2529  O   HOH S 192     -21.438  15.302   7.279  1.00 47.24           O
HETATM 2530  O   HOH S 193      -1.237  14.995  37.239  1.00 46.75           O
HETATM 2531  O   HOH S 194     -16.734  12.379  -0.176  1.00 47.17           O
HETATM 2532  O   HOH S 195      -0.275  40.521  23.647  1.00 52.91           O
HETATM 2533  O   HOH S 196      -6.295  11.602  14.531  1.00 52.11           O
HETATM 2534  O   HOH S 197      -5.926  10.245  12.737  1.00 55.69           O
HETATM 2535  O   HOH S 198     -18.358  15.841  11.343  1.00 47.09           O
HETATM 2536  O   HOH S 204       3.743  14.806  10.261  1.00 35.72           O
HETATM 2537  O   HOH S 205      -9.298  35.257  -8.189  1.00 36.92           O
HETATM 2538  O   HOH S 206      16.451   8.978  20.516  1.00 41.99           O
HETATM 2539  O   HOH S 207      16.444  10.882  21.701  1.00 42.49           O
END
